# Supplementary material for: Variation Between Three Eragrostis tef Accessions in Defense Responses to Rhopalosiphum padi Aphid Infestation
Source: Front Plant Sci. 2020 Dec 8;11:598483. doi: 10.3389/fpls.2020.598483 (PMC7752923; doi:10.3389/fpls.2020.598483)
Supplement: Supplementary Table 1 — Total insect identified in the two field sites, Sede Boqer and Revadim, at two sampling dates in May and June 2019. The insects were divided into orders and families. [file Table_1.XLSX]

## Sheet: Table S1
Table S1. Total insect identified in the two field sites at two sampling dates. The insects were divided into orders and families.
	Site- Sede Boker														Site- Revadim
		2019-05-23						2019-06-20									2019-05-30				2019-06-30
		RTC-144		RTC-405		RTC-406		RTC-144		RTC-405		RTC-406					RTC-405		RTC-406		RTC-405		RTC-406
Orders	Families	Total	Percentage	Total	Percentage	Total	Percentage	Total	Percentage	Total	Percentage	Total	Percentage		Insect order	Families	Total	Percentage	Total	Percentage	Total	Percentage	Total	Percentage
Coleoptera	Carabidae	54.3333	0.125675	38.3333	0.130682	52	0.130326	70.3333	0.12582	43.6667	0.117174	42.3333	0.105045		Coleoptera	Carabidae	17.8	0.213429	16	0.206986	20.1	0.183227	17.8	0.175542
	Coccinellidae															Coccinellidae
	Curculionidae															Curculionidae
Diptera	Muscidae	41	0.0948342	10.6667	0.0363636	23	0.0576441	89	0.159213	21.3333	0.0572451	15.3333	0.038048		Diptera	Tachinidae	7.4	0.088729	5.6	0.072445	12.3	0.112124	13.4	0.13215
	Syrphidae															Mosquitoes
	Tachinidae															Syrphidae
	----															Muscidae
Hemiptera	Aphididea	123	0.284503	100.333	0.342045	128.667	0.322473	129	0.230769	105	0.281753	132.333	0.328371		Hemiptera	Aphidoidea	32.1	0.384892	28.9	0.373868	35.7	0.325433	30.6	0.301775
	Cicadoidea															Cicadidae
	Pentatomoidea															Pentatomidae(Predatory)
	----															Pentatomidea
Hymenoptera	Apoidea	88	0.203547	71.6667	0.244318	81.6667	0.204678	95.6667	0.171139	88	0.236136	100.333	0.248966		Hymenoptera	Apoidea	8.7	0.104317	11.7	0.151358	18.1	0.164995	20.3	0.200197
	Formicidae															Formicidae
Lepidoptera	----	22.6667	0.0524287	11.6667	0.0397727	19.3333	0.0484545	37.3333	0.0667859	35.3333	0.0948122	31.3333	0.0777502		Lepidoptera	----	1.8	0.0215827	1.6	0.0206986	2	0.0182315	2.2	0.0216963
Neuroptera	Chrysopidae	47.3333	0.109483	36	0.122727	71.6667	0.179616	78.3333	0.140131	47.3333	0.127013	53	0.131514		Neuroptera	Chrysopidae	12.8	0.153477	10.5	0.135834	17.4	0.158614	13.2	0.130178
	Hemerobiidae															----
Orthoptera	Acrididae	56	0.12953	24.6667	0.0840909	22.6667	0.0568087	59.3333	0.106142	32	0.0858676	28.3333	0.070306		Orthoptera	Acrididae	2.8	0.0335731	3	0.0388098	4.1	0.0373747	3.9	0.0384615
Total insects		432.333	1	293.333	1	399	1	559	1	372.667	1	403	1		Total insects		83.4	1	77.3	1	109.7	1	101.4	1

## Sheet: Table S2
Table S2. Known VOC metabolites identified in leaves of one-day-old tef plants infested with aphids for 4 d. The metabolites were normalized to the internal standard and presented as the relative abundance of the ion counts.
Compound name	RT	Class I	Sub class	RTC-144 control-1	RTC-144 control-2	RTC-144 control-3	RTC-144 control-4	RTC-405 control-1	RTC-405 control-2	RTC-405 control-3	RTC-405 control-4	RTC-405 control-5	RTC-406 control-1	RTC-406 control-2	RTC-406 control-3	RTC-406 control-4	RTC-144 aphid-1	RTC-144 aphid-2	RTC-144 aphid-3	RTC-144 aphid-4	RTC-144 aphid-5	RTC-405 aphid-1	RTC-405 aphid-2	RTC-405 aphid-3	RTC-405 aphid-4	RTC-405 aphid-5	RTC-406 aphid-1	RTC-406 aphid-2	RTC-406 aphid-3	RTC-406 aphid-4	RTC-406 aphid-5
(2E)-2-undecenal	20.8938	Fatty acid derivatives/ Green leaf volatiles	Aldehydes	0.000905479	0.00121661	0.000817484	0.0021316	0.000816225	0.000719787	0.0012101	0.000921322	0.00089952	0.00145007	0.00130542	0.00117251	0.00243862	0.000565994	0.00190853	0.00129938	0.00205471	0.00123947	0.0012672	0.00256428	0.00295143	0.0015448	0.00223347	0.00134356	0.00179726	0.00264341	0.00120551	0.00236808
(2E,4E)-2,4-octadiene	14.0611	Fatty acid derivatives/ Green leaf volatiles	Alkenes	0.00133435	0.00200159	0.00305677	0.00481274	0.00311497	0.00308744	0.00387756	0.00222709	0.00282292	0.00352112	0.00279236	0.00503962	0.0112561	0.000821338	0.00396893	0.00309606	0.00562749	0.00367454	0.00217908	0.00741125	0.0102836	0.00441521	0.00519759	0.00468558	0.00832863	0.0106428	0.00217352	0.00634591
(3E,5E)-3,5-Octadien-2-one	14.401	Fatty acid derivatives/ Green leaf volatiles	Ketones	0.0276609	0.0337739	0.0308864	0.0738406	0.0480928	0.0264029	0.0505853	0.0389764	0.0283212	0.0398371	0.0556127	0.040194	0.0568479	0.011279	0.0585426	0.0645929	0.0697451	0.0438152	0.0643737	0.0473409	0.097999	0.0603348	0.0566612	0.136039	0.160521	0.132882	0.0221474	0.0920019
(3E,5Z)-3,5-Octadien-2-one	13.7682	Fatty acid derivatives/ Green leaf volatiles	Ketones	0.0330501	0.0406921	0.0519796	0.103274	0.0564816	0.0421376	0.0639115	0.0485192	0.0401278	0.0498147	0.0665558	0.0463394	0.0870809	0.0196914	0.0546768	0.0748424	0.0724719	0.0522978	0.0755192	0.0606299	0.123836	0.0738796	0.0682606	0.106205	0.128093	0.114429	0.0343309	0.0887134
(E)-oct-2-enal	13.4714	Fatty acid derivatives/ Green leaf volatiles	Aldehydes	0.00376181	0.00412669	0.00668766	0.00989067	0.00448121	0.00187531	0.0051853	0.0074219	0.00370024	0.00345154	0.0103576	0.00392505	0.00631924	0.00438102	0.00928637	0.00850391	0.0101757	0.00908428	0.0060377	0.00941395	0.0204045	0.0104121	0.00738227	0.0125952	0.0131487	0.0105666	0.00639163	0.0132651
1-Nonen-3-one	11.3085	Fatty acid derivatives/ Green leaf volatiles	Ketones	0.0210656	0.0263552	0.0307606	0.0629955	0.0272342	0.0212586	0.030825	0.0200145	0.0220639	0.0292639	0.0303909	0.0253482	0.0563132	0.012173	0.0274132	0.0307788	0.0312148	0.0272004	0.0175933	0.0415882	0.0489796	0.0245063	0.0210812	0.0388769	0.0436698	0.038201	0.0185648	0.0419982
1-Octen-3-ol	11.363	Fatty acid derivatives/ Green leaf volatiles	Alcohols	0.0531993	0.07777	0.0895786	0.199062	0.0680708	0.0609362	0.0862963	0.0655176	0.0597698	0.0865854	0.117019	0.0754881	0.135034	0.046951	0.0916953	0.109921	0.0996939	0.0849656	0.07661	0.116049	0.169737	0.096858	0.0811528	0.140049	0.145128	0.152131	0.0693901	0.119869
1-Penten-3-ol	4.9786	Fatty acid derivatives/ Green leaf volatiles	Alcohols	0.0927121	0.110781	0.0853309	0.263197	0.0930101	0.0862944	0.12307	0.0688935	0.068165	0.0484331	0.0462469	0.0399294	0.0358082	0.0275467	0.078323	0.0570443	0.0553673	0.0545841	0.0844035	0.115587	0.109366	0.0653044	0.110835	0.0411497	0.0591608	0.0784399	0.0461269	0.0294754
1-Undecanol	21.3729	Fatty acid derivatives/ Green leaf volatiles	Alcohols	0.00173797	0.00213638	0.00143677	0.00511913	0.00154194	0.000730157	0.00139792	0.00179682	0.000645381	0.000839041	0.00115663	0.000504015	0.00144807	0.00110293	0.00116152	0.00221939	0.00124534	0.00178029	0.000980609	0.000838207	0.000691214	0.000627228	0.000626948	0.00142932	0.000835415	0.000938035	0.000279619	0.000629934
2,3-Dimethoxyhexane	10.6651	Fatty acid derivatives/ Green leaf volatiles	Methoxy?	0.00455796	0.00601563	0.0108601	0.00989692	0.00954077	0.00859716	0.00567995	0.00557767	0.00556818	0.00404526	0.00300654	0.00455834	0.00274911	0.00262089	0.00431873	0.00157035	0.00282419	0.00286685	0.00589066	0.00540811	0.00797456	0.00492216	0.00822526	0.00132975	0.00325723	0.0045544	0.00293886	0.00191763
2,3-Octanedione	11.4609	Fatty acid derivatives/ Green leaf volatiles	Ketones	0.0295017	0.0282682	0.0209058	0.0897384	0.0369931	0.0222486	0.025955	0.0291245	0.0110054	0.0272878	0.0173072	0.0201075	0.0227496	0.0146682	0.02776	0.0461459	0.0320767	0.0244319	0.0371732	0.0243658	0.0374132	0.0295028	0.021903	0.0212017	0.0361362	0.0280175	0.00839098	0.0185845
2,4-Dimethylheptane	7.3609	Fatty acid derivatives/ Green leaf volatiles	Alkane	0.00606828	0.00286893	0.00430291	0.00665236	0.00652467	0.00274439	0.00612772	0.00307583	0.00629345	0.000725568	0.00434478	0.00220597	0.000219018	0.000365884	0.00991317	0.00273817	0.00602229	0.000722375	0.00698799	0.0106092	0.0102328	0.00372539	0.00901275	0.00542984	0.00747035	0.000742087	0.00203363	0.00415705
2,4-Heptadienal, (E,E)-	12.288	Fatty acid derivatives/ Green leaf volatiles	Aldehydes	0.129823	0.155386	0.14023	0.438685	0.178959	0.160325	0.200829	0.140483	0.131338	0.137951	0.151095	0.146289	0.245363	0.066993	0.184325	0.154064	0.191296	0.153489	0.214063	0.265419	0.311519	0.176325	0.203536	0.195511	0.310805	0.277058	0.0970351	0.208655
2,4-Heptadienal, (E,Z)	11.8833	Fatty acid derivatives/ Green leaf volatiles	Aldehydes	0.041759	0.0544728	0.0784825	0.140369	0.0660126	0.0675986	0.0727785	0.0499892	0.049059	0.0630581	0.0713632	0.0669983	0.145179	0.0263341	0.0651859	0.057296	0.0720875	0.0543598	0.0705538	0.108758	0.131109	0.0669181	0.0757405	0.0732403	0.124845	0.137094	0.0512365	0.115566
2,4-Hexadienal	9.72449	Fatty acid derivatives/ Green leaf volatiles	Aldehydes	0.103007	0.112261	0.104183	0.0798643	0.117128	0.0805848	0.0974974	0.0683291	0.0606951	0.0707473	0.0483826	0.0633813	0.0521335	0.00880085	0.0400226	0.0212144	0.0325739	0.0278733	0.060104	0.0437518	0.0877312	0.0383007	0.0456267	0.0362925	0.0544324	0.0584566	0.0162021	0.0449642
2,6,10-Trimethyltridecane	22.8065	Fatty acid derivatives/ Green leaf volatiles	Alkanes	0.00211961	0.00154096	0.000933029	0.00346008	0.00160009	0.000765849	0.00232449	0.00305277	0.00176765	0.00252978	0.00108996	0.000855868	0.00258528	0.00092809	0.00103809	0.00265401	0.00214635	0.00132985	0.00129311	0.00229288	0.00281126	0.00187158	0.00198549	0.00263361	0.00181923	0.00266103	0.00109664	0.0022781
2,6-Nonadienal, (E,Z)-	15.9095	Fatty acid derivatives/ Green leaf volatiles	Aldehydes	0.00447267	0.00591395	0.00683629	0.0149074	0.00742927	0.00753284	0.00920435	0.00778467	0.00528497	0.00641094	0.00748354	0.00722273	0.00884183	0.00401103	0.0088236	0.00798153	0.00883701	0.00824349	0.011064	0.0102565	0.0177058	0.0101965	0.00874328	0.00938325	0.0107607	0.0121995	0.00819792	0.0114004
2-Butenal	4.63841	Fatty acid derivatives/ Green leaf volatiles	Aldehydes	0.0426548	0.059307	0.0620138	0.112626	0.0471765	0.0376585	0.0661478	0.0364468	0.0371291	0.0493854	0.0561726	0.0423279	0.0410694	0.0177869	0.0489104	0.0463474	0.0602319	0.0467626	0.0409462	0.0763717	0.0960067	0.0522429	0.04841	0.0748531	0.0940646	0.0959293	0.0332862	0.0518787
2-Decenal, (E)-	18.5562	Fatty acid derivatives/ Green leaf volatiles	Aldehydes	0.00103152	0.00226748	0.00276573	0.00365119	0.00145633	0.00119793	0.00205783	0.00156187	0.00158176	0.00423526	0.00886148	0.00402528	0.00695304	0.00125751	0.00240692	0.00227644	0.00298356	0.00270775	0.00187936	0.00278224	0.00520873	0.00248112	0.00277039	0.00773854	0.00598329	0.00465251	0.00783392	0.0169604
2-Heptanone, 6-methyl-	10.6862	Fatty acid derivatives/ Green leaf volatiles	Ketons	0.00474999	0.00510747	0.00605063	0.0105669	0.00615846	0.00504657	0.00505096	0.00414932	0.00374682	0.0030452	0.00276966	0.00315623	0.00339657	0.00159846	0.00443754	0.00496403	0.00477336	0.00239377	0.00557578	0.00402246	0.00751171	0.00453406	0.0047186	0.0033705	0.00558317	0.00440687	0.00172944	0.0233193
2-Heptenal, (E)-	10.8221	Fatty acid derivatives/ Green leaf volatiles	Aldehydes	0.0354859	0.0463434	0.0636612	0.0897878	0.0397341	0.0343383	0.0522329	0.0355411	0.0352055	0.0484006	0.0531576	0.0421206	0.0705721	0.0230727	0.0474649	0.045372	0.0499548	0.0467044	0.0416972	0.0621957	0.0998507	0.0525145	0.0460643	0.0601515	0.0710563	0.0909684	0.0394853	0.0895909
2-Hexenal, (E)-	8.27609	Fatty acid derivatives/ Green leaf volatiles	Aldehydes	0.599175	0.674382	0.772462	1.28456	0.775118	0.727339	0.726912	0.5191	0.624219	0.601605	0.38614	0.461418	0.458985	0.264945	0.485679	0.329169	0.398328	0.35463	0.66885	0.637314	0.855832	0.468254	0.584815	0.268977	0.454988	0.549488	0.308607	0.308181
2-Hexenal, (Z)	8.0495	Fatty acid derivatives/ Green leaf volatiles	Aldehydes	0.0281398	0.0232631	0.026937	0.0389557	0.0301052	0.0256219	0.0214507	0.0177129	0.0192069	0.0134705	0.00974215	0.0133445	0.0098828	0.00654256	0.0131262	0.00639857	0.00964786	0.00836906	0.0187649	0.0193297	0.0242951	0.0127858	0.017668	0.00528391	0.0110234	0.0132101	0.00801224	0.00489009
2-Methyl-2-Butene	3.5513	Fatty acid derivatives/ Green leaf volatiles	alkene	0.00359492	0.00334346	0.00392319	0.00268417	0.00169153	0.00162037	0.00087893	0.00101592	0.00114358	0.000661933	0.000652195	0.000550421	0.00105562	0.000170925	0.000657473	0.000234832	0.000270561	0.000377227	0.000639124	0.000620668	0.000806705	0.000462201	0.000511483	0.000588638	0.0012116	0.00155517	0.000361488	0.00100214
2-Octen-1-ol, (E)-	13.6546	Fatty acid derivatives/ Green leaf volatiles	Alcohols	0.00694741	0.0119147	0.0184096	0.026017	0.0119412	0.00971801	0.0135557	0.0147896	0.0090688	0.0143838	0.0199335	0.0131473	0.0262904	0.00915107	0.0177059	0.0160295	0.0186466	0.0192283	0.0138398	0.0229465	0.0397761	0.0211972	0.0177322	0.023694	0.0254768	0.0358048	0.0169665	0.0317434
2-Pentadecanone, 6,10,14-trimethyl-	30.1681	Fatty acid derivatives/ Green leaf volatiles	Ketones	0.00118669	0.00211187	0.00272307	0.00536725	0.00153851	0.00143533	0.00228161	0.002672	0.00127508	0.00394148	0.00257171	0.00227825	0.00553971	0.00222815	0.00302664	0.00261107	0.00288623	0.00274677	0.00189374	0.00240749	0.00658849	0.00278256	0.00365172	0.00322458	0.00324327	0.00482058	0.00444838	0.00762961
2-Pentenal, (E)-	6.15325	Fatty acid derivatives/ Green leaf volatiles	Aldehydes	0.0157291	0.0108218	0.0137187	0.0333441	0.0169892	0.0125338	0.0199205	0.0111994	0.0113252	0.00828247	0.0058675	0.00426542	0.00945126	0.00133213	0.0114432	0.00516168	0.0116313	0.0046645	0.0108349	0.0131431	0.0197148	0.0108068	0.0161635	0.00893156	0.0124903	0.0144163	0.00554331	0.0104614
2-Pentenoic acid, 2-methyl-	11.7322	Fatty acid derivatives/ Green leaf volatiles	Acids	0.00289578	0.000590519	0	0.0057768	0.00174883	0.000412328	0.000477619	0.001489	0.00100357	0	0.000553459	0.000774703	0	0.000465176	0.00138572	0.00314096	0	0.00321832	0.00373057	0.000240705	0	0.00306246	0.00141872	0	0.00266732	0	0	0
4-Heptenal, (E)-	9.3219	Fatty acid derivatives/ Green leaf volatiles	Aldehydes	0.00322615	0.00357667	0.00211549	0.00615893	0.00304048	0.00250295	0.00401546	0.00110924	0.00213619	0.00235215	0.00318645	0.00226201	0.00225792	0.000891095	0.00334761	0.00168483	0.00349029	0.00199599	0.00296207	0.00285452	0.0059486	0.00331394	0.00328342	0.00321272	0.00398974	0.00490472	0.00171295	0.00387899
Acetic acid	4.37674	Fatty acid derivatives/ Green leaf volatiles	Acids (carboxylic)	0.00323867	0.00687367	0.00878639	0.00324553	0.00467879	0.00610761	0.00106021	0.00444861	0.00932861	0.000807511	0.00342204	0.000866889	0	0.00102773	0.000696982	0.00424608	0.00137398	0.0011231	0.000641606	0.00888736	0.00175253	0.00346526	0.0021273	0.00393973	0.0025445	0.00256488	0.00199291	0
Acetic acid, methyl ester	3.70325	Fatty acid derivatives/ Green leaf volatiles	Esters	0.0215103	0.0208881	0.0141035	0.0599346	0.198831	0.0141391	0.154112	0.139716	0.24173	0.127562	0.156053	0.106779	0.0533417	0.00822722	0.0144367	0.0248371	0.0126215	0.00964757	0.209481	0.117224	0.158456	0.176301	0.151161	0.0433564	0.089226	0.167107	0.0749867	0.0412421
Butanal, 2-methyl-	4.77475	Fatty acid derivatives/ Green leaf volatiles	Aldehydes	0.0088363	0.00868635	0.0108413	0.0246207	0.00909361	0.00678351	0.00782028	0.00822874	0.00566888	0.011347	0.00674901	0.00427439	0.00890478	0.00286604	0.00875627	0.00622304	0.00650822	0.00881753	0.0103774	0.0134883	0.0166508	0.00601101	0.0350349	0.0147209	0.0134741	0.0141853	0.00652291	0.00866404
Butanal, 3-methyl-	4.6688	Fatty acid derivatives/ Green leaf volatiles	Aldehydes	0.00555523	0.00542456	0.00229302	0.0188021	0.00376008	0.0027161	0.00689164	0.00709713	0.00332573	0.005186	0.00450577	0.00274676	0.0026736	0.0038957	0.00454999	0.00606345	0.00596796	0.00547806	0.00616417	0.0047293	0.00672517	0.00748508	0.00399834	0.0109294	0.00754363	0.00530717	0.0021205	0.00320497
Decanal	17.1635	Fatty acid derivatives/ Green leaf volatiles	Aldehydes	0.0040874	0.00317232	0.00275447	0.00912096	0.00411744	0.00226085	0.00517117	0.00491579	0.00326488	0.00438141	0.00387042	0.00294226	0.00475148	0.00220808	0.00385423	0.00394304	0.00438717	0.00381856	0.00424221	0.0050498	0.00714039	0.00469224	0.00506744	0.00511158	0.00439495	0.00635973	0.00230883	0.00485418
Decane, 4-methyl-	12.3799	Fatty acid derivatives/ Green leaf volatiles	Alkane	0.00270573	0.00163186	0.00154227	0.00377129	0.00193949	0.00104652	0.00230963	0.00213682	0.00185138	0.000921777	0.00161391	0.00129913	0.000486713	0.000357589	0.00200188	0.00170884	0.00303681	0.00103565	0.00212053	0.00264191	0.00390483	0.0021023	0.00278437	0.00188589	0.00163914	0.000713408	0.000540071	0.000924516
Dodecanal	21.8437	Fatty acid derivatives/ Green leaf volatiles	Aldehydes	0.000806097	0.000771099	0.000427112	0.00234984	0.000847932	0.000412155	0.000984698	0.00089973	0.000476331	0.000585315	0.000552206	0.000549761	0.00119382	0.000416721	0.000731842	0.000982957	0.00107845	0.000972434	0.000839577	0.000809844	0.00105685	0.000529805	0.000734889	0.000712232	0.000869266	0.00112316	0.000205669	0.000671543
Heptanal	9.37715	Fatty acid derivatives/ Green leaf volatiles	Aldehydes	0.00229977	0.00362191	0.00434487	0.00959669	0.00406388	0.0036945	0.00548022	0.004	0.00321465	0.00403602	0.00322292	0.00280355	0.000981236	0.00120087	0.00446451	0.000947961	0.00282771	0.00295835	0.00350351	0.00499618	0.00689945	0.00367368	0.00446439	0.00238442	0.00470286	0.00460854	0.00295591	0.00430783
Hexadecane	25.6651	Fatty acid derivatives/ Green leaf volatiles	Alkanes	0.00178119	0.00247619	0.00206183	0.00514257	0.00288783	0.00237444	0.0028494	0.00179357	0.00199595	0.0029709	0.00172127	0.00341858	0.00250993	0.00126816	0.00269866	0.00396317	0.0024505	0.00153145	0.00270985	0.00203212	0.00381386	0.00172662	0.00254964	0.00147374	0.00265717	0.00365919	0.00194135	0.00310781
Hexanal	6.99745	Fatty acid derivatives/ Green leaf volatiles	Aldehydes	0.136151	0.175003	0.263349	0.218903	0.170292	0.216927	0.186273	0.127129	0.159411	0.110874	0.0988998	0.112005	0.0418351	0.06165	0.176339	0.0241444	0.102389	0.0753092	0.171758	0.151393	0.303836	0.111552	0.155214	0.0813244	0.112862	0.179386	0.108249	0.14432
Methyl hexanoate	9.8797	Fatty acid derivatives/ Green leaf volatiles	Esters	0.0440418	0.0334211	0.0162549	0.112897	0.0378977	0.0210035	0.0317895	0.0355603	0.0239696	0.0160984	0.0288195	0.0167444	0.0226919	0.14069	0.157577	0.377682	0.193024	0.229012	0.220395	0.150155	0.27687	0.0974769	0.150219	0.26816	0.117205	0.182469	0.0464684	0.162041
Octanal	12.0078	Fatty acid derivatives/ Green leaf volatiles	Aldehydes	0.00128928	0.00156617	0.00173578	0.00556571	0.00177047	0.00193078	0.00195036	0.00202204	0.00201078	0.00194588	0.00280831	0.00193382	0.00531649	0.000620977	0.00124795	0.00183415	0.00240816	0.00186598	0.0023024	0.00313711	0.00369303	0.00145944	0.00215476	0.00200604	0.00460902	0.00310924	0.00173396	0.00468139
Pentadecanal	27.9528	Fatty acid derivatives/ Green leaf volatiles	Aldehydes	0.00747516	0.0115091	0.00845915	0.0507661	0.0154664	0.00873348	0.013008	0.0155867	0.00849653	0.00765574	0.0190563	0.0109571	0.0161027	0.0201953	0.041269	0.044887	0.0374127	0.0443712	0.0419755	0.018898	0.0226785	0.0114182	0.0234952	0.0177099	0.0267409	0.0366813	0.0130085	0.0175297
Propanal	3.57113	Fatty acid derivatives/ Green leaf volatiles	Aldehydes	0.00552523	0.00613084	0.00621993	0.00944656	0.00510204	0.00423258	0.00350701	0.00391312	0.00414516	0.00234707	0.00375267	0.00185839	0.00104229	0.00177847	0.00326174	0.00189332	0.00375942	0.00189934	0.00350759	0.00294634	0.00445265	0.00347585	0.00311534	0.00316023	0.00403464	0.00445025	0.00192331	0.00367843
Tetradecanal	26.0218	Fatty acid derivatives/ Green leaf volatiles	Aldehydes	0.00149025	0.0018181	0.00100361	0.00729897	0.00215822	0.000784346	0.0018716	0.00156192	0.000985101	0.00190984	0.00180965	0.00126189	0.00330988	0.00188007	0.00350574	0.00354313	0.00300261	0.00409055	0.00314119	0.00140405	0.00297554	0.00102086	0.00323501	0.00211355	0.0029761	0.00416124	0.00115131	0.00392364
Tridecanal	23.99	Fatty acid derivatives/ Green leaf volatiles	Aldehydes	0.000651333	0.000780994	0.000517836	0.00271574	0.00116602	0.00042522	0.00109605	0.00108506	0.000629229	0.000925341	0.000986884	0.000542131	0.00118973	0.000933543	0.00141752	0.00129507	0.00159034	0.001566	0.00157406	0.00117089	0.00171712	0.000612602	0.00172373	0.000976661	0.00146547	0.00249417	0.000476754	0.00160406
Undecanal	19.5726	Fatty acid derivatives/ Green leaf volatiles	Aldehydes	0.0008712	0.00104349	0.000673539	0.00278501	0.00114249	0.000642772	0.00128568	0.00148119	0.000616023	0.00127553	0.000869706	0.000517289	0.0018446	0.000828715	0.000697016	0.00157479	0.00119352	0.00120318	0.00117652	0.00112752	0.00104684	0.000686016	0.00113241	0.00131405	0.00117956	0.00121998	0.000312819	0.000803169
Undecane, 3,7-dimethyl-	18.6665	Fatty acid derivatives/ Green leaf volatiles	Alkanes	0.00131242	0.00094152	0.000792407	0.00242909	0.000799923	0.000700679	0.00149466	0.00152842	0.000922652	0.00141884	0.00100182	0.000869769	0.000988633	0.000605992	0.000983096	0.00190396	0.000982261	0.000707481	0.00102486	0.000986911	0.00115548	0.00111168	0.000972524	0.000957315	0.000990249	0.00109139	0.000561743	0.000824042
1,5-Octadien-3-ol, (Z)-	11.2195	Fatty acid derivatives/ Green leaf volatiles	Alcohols	0.0272842	0.0391729	0.050675	0.102168	0.044471	0.0422782	0.0539686	0.0360179	0.0362854	0.043099	0.0651884	0.0473123	0.109091	0.0169615	0.0472527	0.0606555	0.0608427	0.0474422	0.0467816	0.07624	0.102345	0.0599256	0.0460658	0.0842775	0.102098	0.09685	0.0317471	0.0960241
2-Penten-1-ol, (Z)-	6.3792	Fatty acid derivatives/ Green leaf volatiles	Alcohols	0.0501519	0.0617326	0.0686294	0.136546	0.0483264	0.042663	0.0745372	0.0353177	0.0314801	0.0230572	0.0185682	0.0194589	0.0327964	0.0111201	0.0342042	0.0240924	0.0267551	0.0272409	0.039661	0.0580924	0.0505459	0.0320415	0.0531685	0.0151418	0.0233002	0.0339991	0.0185099	0.017061
4-Octenoic acid, methyl ester, (Z)-	14.8344	Fatty acid derivatives/ Green leaf volatiles	Esters	0.00145615	0.00156081	0.00176628	0.00338596	0.0016525	0.00117439	0.001821	0.00227805	0.000925028	0.00145489	0.00150532	0.00104751	0.00266751	0.00087107	0.00149945	0.0362651	0.00182005	0.00170757	0.00158852	0.00201276	0.00232538	0.00201038	0.00203862	0.00338367	0.00203993	0.00173511	0.000619535	0.00106374
9,12,15-Octadecatrienoic acid, methyl ester, (Z,Z,Z)-	34.4268	Fatty acid derivatives/ Green leaf volatiles	Esters	0.0304732	0.028888	0.0226137	0.0768411	0.0471966	0.0483767	0.040744	0.0429504	0.0328273	0.0507454	0.0301657	0.0353337	0.0527479	0.0308105	0.0442008	0.0648784	0.059168	0.0558625	0.0558131	0.0456925	0.0496439	0.0534146	0.0410761	0.0414572	0.053562	0.0647786	0.00238824	0.00381164
9,12-Octadecadienoic acid (Z,Z)-, methyl ester	34.3167	Fatty acid derivatives/ Green leaf volatiles	Esters	0.00515732	0.00562241	0.00523152	0.0147144	0.00901436	0.00963559	0.00855064	0.00883928	0.00750806	0.00751549	0.00604719	0.00695777	0.0103929	0.00763111	0.0123914	0.0164003	0.0140532	0.0145795	0.0140152	0.0088714	0.0134745	0.0124999	0.0094539	0.0100477	0.0116118	0.019673	0.00672437	0.010702
9-Hexadecenoic acid, methyl ester, (Z)- 1	31.1829	Fatty acid derivatives/ Green leaf volatiles	Esters	0.000465726	0.000510155	0.000360525	0.00211063	0.00115155	0.000568743	0.00142952	0.00107926	0.00068668	0.00092112	0.0008686	0.000580307	0.00111314	0.00104642	0.00188668	0.00222276	0.00136901	0.0018463	0.00178416	0.00157386	0.00257648	0.00170935	0.00186339	0.00142538	0.0017885	0.00333539	0.000787781	0.0023184
9-Hexadecenoic acid, methyl ester, (Z)- 2	31.2492	Fatty acid derivatives/ Green leaf volatiles	Esters	0.000355037	0.000338661	0.000218497	0.000836416	0.000561315	0.000561255	0.00074978	0.000828233	0.000463169	0.000580723	0.00056601	0.00036236	0.00131288	0.000762289	0.000967113	0.00217422	0.00129111	0.00127953	0.00100373	0.00110253	0.00111667	0.00113682	0.00135736	0.00125352	0.00084782	0.00185117	0.000479263	0.000891517
9-Hexadecenoic acid, methyl ester, (Z)- 3	31.4012	Fatty acid derivatives/ Green leaf volatiles	Esters	0.00105129	0.00117671	0.000942126	0.00275911	0.00185781	0.001136	0.00301954	0.00202666	0.0012326	0.00190524	0.000891751	0.000835811	0.00188579	0.00242968	0.0029999	0.0029753	0.00365719	0.00397629	0.00340905	0.00179076	0.00292941	0.00237345	0.00283646	0.00213779	0.00241015	0.00334785	0.00134575	0.00297805
9-Tetradecenoic acid	27.6877	Fatty acid derivatives/ Green leaf volatiles	Unsaturated fatty acids	0.000241152	0.00024252	0.000176586	0.000927591	0.000496008	0.00031378	0.000699976	0.0003968	0.000296086	0.00057493	0.000258675	0.000179944	0.000409767	0.000412742	0	0.00112138	0.000461761	0.000627841	0.00065998	0.000471682	0.00132037	0.000709165	0.000803551	0.00042999	0.00037089	0.00131765	0.000144046	0.00057356
cis-5-Dodecenoic acid, methyl ester	29.4032	Fatty acid derivatives/ Green leaf volatiles	Esters	0.000513316	0.000719628	0.000479167	0.0018314	0.00126435	0.000899323	0.00162317	0.0014049	0.000998137	0.00126584	0.00101648	0.000883551	0.00173667	0.00125033	0.00165385	0.00222859	0.00185395	0.002092	0.00198378	0.00171124	0.00164418	0.00155864	0.00146994	0.00161165	0.00167343	0.00199544	0.00103788	0.00188129
Dimethyl azelate	24.673	Fatty acid derivatives/ Green leaf volatiles	Acids / Esters	0.000883783	0.000882432	0.000641256	0.00252018	0.00174368	0.000728001	0.00155041	0.00208191	0.000733671	0.00134056	0.00113594	0.00102223	0.00213843	0.00107399	0.00174605	0.00245825	0.00265087	0.00291436	0.00196567	0.00167022	0.00313769	0.00289448	0.00316347	0.00238253	0.00263804	0.00256338	0.000586946	0.00174158
Ethyl 3-hexenoate	10.0486	Fatty acid derivatives/ Green leaf volatiles	Esters	0.0103203	0.00309296	0.00560265	0.0385002	0.00224583	0.00471095	0.0078982	0.0073416	0.00683593	0.00599636	0.00512064	0.00603599	0.00537523	0.0132448	0.0180033	0.0347956	0.0196946	0.0291425	0.0288449	0.0246974	0.0287736	0.0146513	0.0210979	0.0329012	0.0214562	0.0160803	0.00781811	0.0203227
Heptadecanoic acid, methyl ester	33.2148	Fatty acid derivatives/ Green leaf volatiles	Esters	0.000492964	0.000639602	0.000483716	0.0020036	0.00114639	0.00117699	0.00157353	0.00191423	0.00104382	0.00166663	0.00166738	0.00139592	0.00342785	0.00150237	0.00182358	0.0024515	0.00224806	0.00232682	0.00207983	0.00202417	0.0024017	0.00205092	0.00219073	0.00214263	0.00225472	0.0028894	0.00196243	0.00369603
Hexadecanoic acid, methyl ester	31.5881	Fatty acid derivatives/ Green leaf volatiles	Esters	0.229996	0.269931	0.255126	0.621502	0.399141	0.390407	0.468542	0.387402	0.348423	0.411964	0.331157	0.310625	0.539286	0.311961	0.418626	0.468206	0.453033	0.427054	0.512143	0.451623	0.593462	0.424074	0.44301	0.406171	0.469786	0.606099	0.36068	0.583423
Hexanoic acid, 3-hexenyl ester, (Z)-	21.1436	Fatty acid derivatives/ Green leaf volatiles	Esters	0	0	0	0	0	0	0	0	0	0.000336839	9.11037e-05	7.00822e-05	0.00013623	0.00120576	0.000335583	0.00241862	0.000651013	0.00344254	0.00101361	0.00285483	0	0.000794744	0.000555897	0.00197887	0.000768305	0.000885928	8.28987e-05	0.000644716
Methyl hexadec-9-enoate	31.492	Fatty acid derivatives/ Green leaf volatiles	Esters	0.00488224	0.00577884	0.00478873	0.0159635	0.010261	0.00905633	0.0119302	0.0107626	0.00776386	0.00815817	0.00423407	0.0062813	0.010021	0.00604032	0.00982447	0.0100618	0.0122573	0.0102829	0.0153781	0.0164216	0.0168744	0.0129513	0.0146679	0.00637984	0.00938787	0.0131532	0.00391421	0.00684213
Methyl isovalerate	6.4829	Fatty acid derivatives/ Green leaf volatiles	Unknown	0.0214172	0.0165261	0.00517045	0.0499177	0.00869209	0.0107327	0.01523	0.00702341	0.0185575	0.00720553	0.0133044	0.00836067	0.00942025	0.00558274	0.0199498	0.0681879	0.0195284	0.012772	0.0170206	0.0160743	0.0154255	0.0143702	0.0121881	0.0159884	0.01646	0.00894784	0.00590322	0.0142068
Methyl nonanoate	17.5084	Fatty acid derivatives/ Green leaf volatiles	Esters	0.0178734	0.0202623	0.0174934	0.0700177	0.0196823	0.0164982	0.0221498	0.00789952	0.0125191	0.0288888	0.0234154	0.01474	0.045159	0.0110558	0.0159434	0.0462992	0.0341917	0.0302783	0.0204478	0.0283941	0.0254796	0.0332167	0.0294588	0.0355854	0.0375811	0.0189456	0.00779481	0.0193735
Methyl stearate	34.7804	Fatty acid derivatives/ Green leaf volatiles	Esters	0.00299459	0.0034359	0.00365867	0.00963343	0.00617803	0.00667258	0.00726997	0.00812741	0.00591062	0.00886199	0.00942409	0.00832577	0.0152379	0.00762369	0.0100298	0.0127233	0.0115783	0.0111161	0.0118318	0.0101614	0.0132581	0.00983339	0.00991197	0.0120242	0.0124813	0.0162159	0.0115178	0.019661
Methyl tetradecanoate / normal chain	28.0612	Fatty acid derivatives/ Green leaf volatiles	Acids	0.00371703	0.00430904	0.00287162	0.012633	0.00752122	0.00607045	0.0101459	0.00832005	0.00681292	0.00781622	0.00645826	0.0050913	0.00944004	0.0106861	0.00941027	0.0156029	0.0113718	0.0152156	0.0130163	0.0135024	0.0184037	0.0118597	0.0123869	0.0154434	0.0108056	0.0181454	0.00631357	0.0161367
Methyl valerate	7.4817	Fatty acid derivatives/ Green leaf volatiles	Unknown	0.00559907	0.00536792	0.0027678	0.0123228	0.00351448	0.00287213	0.00398496	0.00205419	0.00327096	0.00228008	0.00282197	0.0021941	0	0.00179888	0.0045085	0.012476	0.00476056	0.00303969	0.00392225	0.00292605	0.00470862	0.00339688	0.00366443	0.00312221	0.00459193	0.0031123	0.00165828	0.00303363
Nonanoic acid, 9-oxo-, methyl ester	22.3823	Fatty acid derivatives/ Green leaf volatiles	Acids / Esters	0.0088349	0.0132666	0.0220133	0.0266517	0.0198976	0.0177443	0.0251079	0.0220272	0.014326	0.0212594	0.0207923	0.0203264	0.0175173	0.0126448	0.0315307	0.00807172	0.0308052	0.0233052	0.0290421	0.0271503	0.0521592	0.0247573	0.0318377	0.0176771	0.0389661	0.0456337	0.0237698	0.0438732
Octanoic acid methyl ester	15.0258	Fatty acid derivatives/ Green leaf volatiles	Esters	0.0461581	0.0474524	0.0444768	0.0938739	0.0701465	0.0490152	0.0703622	0.0792033	0.042708	0.0430871	0.0442928	0.0348729	0.0621862	0.0383453	0.0543294	0.061305	0.0594068	0.0590905	0.0706251	0.0954624	0.101845	0.0890113	0.0893239	0.0735303	0.0570946	0.0584105	0.0300736	0.0368422
Pentadecanoic acid, methyl ester	29.8638	Fatty acid derivatives/ Green leaf volatiles	Esters	0.00607444	0.00789284	0.00507076	0.0225702	0.0118568	0.00962989	0.0155222	0.016519	0.0102018	0.0125959	0.0116246	0.00861831	0.0207927	0.0138404	0.0164109	0.0270091	0.0189331	0.0224502	0.017474	0.0162366	0.0227187	0.0171461	0.0193919	0.0156265	0.0164624	0.0216105	0.0115771	0.024642
Undecanoic acid, methyl ester	22.0824	Fatty acid derivatives/ Green leaf volatiles	Esters	0.00168554	0.00176155	0.0012927	0.00441231	0.00237833	0.001564	0.0025122	0.00317661	0.00173719	0.00266241	0.0021138	0.00166909	0.00442553	0.00179714	0.00207284	0.00373354	0.0028963	0.0025659	0.00222378	0.00302236	0.00210073	0.00252585	0.00214439	0.00303989	0.00291604	0.00299477	0.00108745	0.00241226
3-Penten-2-one	5.87824	Fatty acid derivatives/ Green leaf volatiles	Ketones	0.000824823	0.00116734	0.00152689	0.00332733	0.000579849	0	0.00132507	0	0.000234294	0.000979661	0.000624604	0.000725808	0.00212713	0.000358563	0.000371282	0.000817407	0.00101923	0.000828564	0.000227985	0.00104137	0.00190957	0.00174152	0.000487664	0.00223625	0.0020959	0.00326053	0.00201527	0.00909867
2(5H)-furanone	5.00242	Furans	Furans	0.0322543	0.0358501	0.0284771	0.0697196	0.0404541	0.0301548	0.0404458	0.0267288	0.0207164	0.0167401	0.0150809	0.0156869	0.0143124	0.0110396	0.0176194	0.019528	0.0182708	0.0130549	0.024636	0.0350879	0.0297715	0.0187606	0.0262728	0.0123951	0.0199908	0.0246418	0.0112113	0.0069809
Furan, 2-ethyl-	5.1901	Furans	Furans	0.0721841	0.0565706	0.0509476	0.089386	0.095299	0.0610147	0.0774136	0.108597	0.0503804	0.0571808	0.0491291	0.0386182	0.0176602	0.0256883	0.0429035	0.0444364	0.0471015	0.043304	0.0833264	0.0536146	0.0903688	0.0653864	0.0721015	0.0609827	0.0684788	0.0559839	0.0282367	0.0202214
Furan, 2-methyl-	4.2291	Furans	Furans	0.00359142	0.00239245	0.00401143	0.00564491	0.00344581	0.00498197	0.00237218	0.00111849	0.00294475	0.000639134	0.000368379	0.000942231	0.00034288	0.000641483	0.00231614	0.00232511	0.00154825	0.000589838	0.00287175	0.000369642	0.00143962	0.000708902	0.0014904	0.000386346	0.00109073	0.000935453	0.000514519	0
Furan, 2-pentyl-	11.6321	Furans	Furans	0.00754478	0.00839047	0.00786747	0.0182799	0.00803824	0.00507317	0.010991	0.0117818	0.00492913	0.0057407	0.0117246	0.0057735	0.00981734	0.0069993	0.0128418	0.0152087	0.0125133	0.0146548	0.0111569	0.0104827	0.0228606	0.0149941	0.0108095	0.0209081	0.0167464	0.0127718	0.00727532	0.0122483
(-)-Mintlactone	19.7807	Furans	Unknown	0.00319908	0.00360467	0.0036793	0.00786161	0.00401372	0.00257557	0.00429382	0.00293206	0.00218372	0.00308038	0.00218503	0.00249392	0.00390759	0.000997119	0.00384851	0.00409594	0.00463655	0.00340188	0.00412199	0.00441537	0.00631713	0.00410141	0.0038885	0.00508437	0.00731043	0.00692335	0.0012095	0.0041193
2,6-Difluorobenzoic acid, 4-nitrophenyl ester	23.6575	Irregular terpenes	Apocarotenoid Ketones	0.0385553	0.0373582	0.0319179	0.0700555	0.0372443	0.0282178	0.0350011	0.0311166	0.0197565	0.0482342	0.0244209	0.0276748	0.0448209	0.03139	0.0346844	0.0383753	0.0361218	0.042957	0.0321245	0.0386954	0.0368896	0.0341838	0.0360568	0.0272449	0.035503	0.0466293	0.0230922	0.0341103
2-Cyclohexen-1-one, 2,6,6-trimethyl-	13.5728	Irregular terpenes	Apocarotenoid Ketones	0.0273204	0.0299406	0.0203806	0.0598842	0.0258245	0.019699	0.0266741	0.0212206	0.0182174	0.0189124	0.0203628	0.0161882	0.0272778	0.00781813	0.0239458	0.0294309	0.0274466	0.0174514	0.0277656	0.0283723	0.0416674	0.0259659	0.0239576	0.0277959	0.0388912	0.0287564	0.00856085	0.0181353
6-Methyl-5-hepten-2-one	11.4993	Irregular terpenes	Methyl ketone	0.00931622	0.00831057	0.0059084	0.0251462	0.00817501	0.00705137	0.00962778	0.00613135	0.00702694	0.00598302	0.0083898	0.00578964	0.0116915	0.00251597	0.00812314	0.0115491	0.0102653	0.00611472	0.00973115	0.00651188	0.00929527	0.00886362	0.00861031	0.0111265	0.0145026	0.0103628	0.00250868	0.00522365
beta Cyclocitral	17.6828	Irregular terpenes	Apocarotenoid Aldehydes	0.0876497	0.0827643	0.0835635	0.201318	0.104339	0.0755997	0.0955442	0.0921794	0.0638064	0.0787188	0.0710058	0.068941	0.107252	0.0385217	0.0830793	0.115502	0.0945875	0.0688892	0.107231	0.100788	0.133863	0.0942634	0.0820567	0.0863153	0.128502	0.0963567	0.0322278	0.0474478
beta Ionone epoxide	23.5649	Irregular terpenes	Apocarotenoid Ketones	0.0792686	0.0847928	0.108189	0.200325	0.115908	0.0770404	0.106579	0.103489	0.0595926	0.0976029	0.0641367	0.0663707	0.105843	0.041667	0.0840302	0.11276	0.0978463	0.0798473	0.104937	0.0959243	0.141378	0.0959187	0.0947265	0.0934812	0.131466	0.142927	0.0400157	0.0769848
Dihydroactinidiolide	24.7886	Irregular terpenes	Apocarotenoid Esters	0.0509361	0.0517743	0.0625251	0.118156	0.0553479	0.0426662	0.0664265	0.0539943	0.0366736	0.0719816	0.0378323	0.0457696	0.0925888	0.0230812	0.0533782	0.0707014	0.0680517	0.058548	0.0564763	0.05971	0.0915472	0.0598065	0.0502511	0.0646354	0.0811517	0.0795999	0.01799	0.0495633
Geranyl acetone	22.6769	Irregular terpenes	Ketones	0.00362216	0.00265902	0.00187805	0.0101234	0.00420148	0.00317796	0.004128	0.00363365	0.00270083	0.0032007	0.00285224	0.00195593	0.00444162	0.00124363	0.00288584	0.00464656	0.00385236	0.00265272	0.00433792	0.00401272	0.00370563	0.00331959	0.00338292	0.00285941	0.00468036	0.00319729	0.000547004	0.00101002
trans alpha Ionone	22.2581	Irregular terpenes	Apocarotenoid Ketones	0.01191	0.0113771	0.0126074	0.0281017	0.0157297	0.00868977	0.0125324	0.0123818	0.00996559	0.00981919	0.00473765	0.00612593	0.0111847	0.00612477	0.0102065	0.0129661	0.0107036	0.0106196	0.0135993	0.00512406	0.0132418	0.0129763	0.00937902	0.00814906	0.0126269	0.0132614	0.00293919	0.00462346
trans beta Ionone	23.4942	Irregular terpenes	Apocarotenoid Ketones	0.388477	0.375289	0.365194	0.913172	0.478395	0.375668	0.466859	0.396211	0.302599	0.406048	0.275143	0.281935	0.448155	0.196295	0.376391	0.467105	0.398458	0.320028	0.468571	0.422872	0.537818	0.37734	0.373938	0.297616	0.481588	0.464324	0.137217	0.165868
beta-Cyclocitral	21.191	Monoterpenes	Unknown	0.000419535	0.000468145	0.000530322	0.00123976	0.00110032	0.000639949	0.000929467	0.00109899	0.000626089	0.000483702	0.000162726	0.000481515	0.00042564	0.000179146	0.000638608	0.000587358	0.000565728	0.000478887	0.00113091	0.00100481	0.00161187	0.000845962	0.000914348	0.000193587	0.0005875	0.000919379	0.000249718	0.000280566
Linalool	14.4968	Monoterpenes	Alcohols	0.0027956	0.00235496	0	0.0058594	0.00474019	0.00103909	0.00459004	0.00420173	0.00376466	0	0.00179616	0.00160407	0.00221688	0.00129757	0.00194389	0.00557315	0	0.00203362	0.00696113	0.00408208	0	0.00245803	0.00416514	0	0.00203525	0	0	0
trans Isolimonene	11.8717	Monoterpenes	Esters	0.00713262	0.00707972	0.00698421	0.0178003	0.00861037	0.00663844	0.00917186	0.00972065	0.00454663	0.00620104	0.00864733	0.00582608	0.00783394	0.00439455	0.00952036	0.0105861	0.0106292	0.00922859	0.0098591	0.0106586	0.0155966	0.0110566	0.00912649	0.0131688	0.0136879	0.00830231	0.00402732	0.00730724
4-nitrophthalamide	10.3029	Nitrogen-containing compounds	Unknown	0.00563399	0.0059994	0.00659575	0.0105377	0.00616896	0.00643532	0.00497732	0.00383586	0.00452879	0.00616272	0.00433797	0.00492033	0.00457988	0.00241878	0.00569719	0.00677549	0.00685073	0.00480783	0.00781177	0.0067908	0.00945789	0.00606643	0.00488706	0.00610292	0.00575893	0.00636988	0.00376723	0.00530144
2-Propanone, 1-methoxy-1-phenyl-	12.462	Phenylpropnaoids and benzenoids	?	0.00437967	0.00451237	0.00395141	0.010716	0.00530926	0.00308596	0.00542552	0.00535928	0.00290128	0.00377195	0.00390404	0.00252525	0.00442433	0.00142859	0.00472209	0.00661396	0.00478495	0.00406621	0.00549106	0.00572178	0.00795669	0.00577739	0.00712486	0.00496362	0.0049058	0.00350459	0.002257	0.00223292
4-Ethylphenol	9.77908	Phenylpropnaoids and benzenoids	C6-C1 Alcohols	0.00165109	0.00169211	0.00350585	0.00333793	0.00169471	0.00160587	0.00261448	0.0016024	0.00136128	0.00288161	0.00220484	0.00248619	0.005868	0.000807574	0.00164095	0.00193209	0.00208247	0.00155108	0.00161668	0.00338604	0.00405455	0.00166952	0.00175453	0.00303217	0.00361882	0.00339207	0.00151406	0.0035826
Benzaldehyde	11.096	Phenylpropnaoids and benzenoids	C6-C1 Aldehydes	0.0800697	0.105011	0.0734371	0.195453	0.097157	0.0766748	0.118422	0.0862569	0.0657152	0.103161	0.0855903	0.0945268	0.0922747	0.0305993	0.0964779	0.0806395	0.0767005	0.104904	0.107237	0.101567	0.147639	0.095878	0.0990975	0.169609	0.141086	0.130269	0.0367984	0.105387
Benzaldehyde, 3-ethyl-	16.3147	Phenylpropnaoids and benzenoids	Aldehydes	0.007009	0.0100121	0.0133881	0.0136968	0.015773	0.0104459	0.0155243	0.0159013	0.00931582	0.0102395	0.00536072	0.00840482	0.00709839	0.00333717	0.0113956	0.0054727	0.00840371	0.0092776	0.0193183	0.0237371	0.0257947	0.0164673	0.0200605	0.0102872	0.0133206	0.0187703	0.00470601	0.0062808
Benzene, methyl-	6.37375	Phenylpropnaoids and benzenoids	C6-C1 Hydrocarbons	0.00798764	0.00664047	0.00821869	0.0124854	0.00850185	0.0104639	0.00999563	0.00767627	0.01255	0.00870816	0.0275312	0.015305	0.0060979	0.00170045	0.0108427	0.00971693	0.0153665	0.00338971	0.0128231	0.0378929	0.0358152	0.0202729	0.0350403	0.0713378	0.112005	0.0421329	0.0367868	0.0158517
Benzyl acetate	16.5081	Phenylpropnaoids and benzenoids	C6-C1 Esters	0.00612429	0.0057719	0.00240122	0.0266457	0.00694285	0.00444953	0.010189	0.00754882	0.00575711	0.00765117	0.0111777	0.00403968	0.0148718	0.00275824	0.0102044	0.0274802	0.00982568	0.010351	0.0123914	0.0096687	0.0110405	0.00906234	0.0100469	0.0131622	0.0110044	0.00937447	0.00311585	0.01452
Benzyl alcohol	12.9739	Phenylpropnaoids and benzenoids	C6-C1 Alcohols	0.0221006	0.0281769	0.0266803	0.0847745	0.0360285	0.0267103	0.040161	0.0308136	0.0266162	0.0408044	0.0318623	0.0325121	0.0486765	0.00954073	0.0329451	0.0547886	0.0264596	0.0342863	0.0841017	0.0626595	0.0612145	0.0393583	0.06819	0.0433553	0.0321684	0.0418901	0.0151832	0.0299213
Dimethyl phthalate	22.8481	Phenylpropnaoids and benzenoids	C6-C1 Esters	0.0470009	0.0520922	0.0603596	0.111439	0.049308	0.0414965	0.0501709	0.0418557	0.0237401	0.0849732	0.0514467	0.0580966	0.085498	0.0126173	0.0385415	0.0577228	0.0296434	0.0263381	0.0744096	0.0184536	0.0519657	0.0296117	0.0614444	0.0306773	0.0162807	0.02988	0.0191678	0.0385675
Ethanone, 1-(3-cyclohexen-1-yl)-	10.4794	Phenylpropnaoids and benzenoids	?	0.00049613	0.000639193	0.00108747	0.000963945	0.000869894	0.000387275	0.00080431	0.000876499	0.000788837	0.000722799	0.00180784	0.00118266	0.00192064	0.000294229	0.000719622	0.00115306	0.000984088	0.000791112	0.000853813	0.00105168	0.00157529	0.0010933	0.000937613	0.00401692	0.00428911	0.00218687	0.00089863	0.00124002
Eugenol	20.7425	Phenylpropnaoids and benzenoids	C6-C3 Alcohols	0.00795219	0.00786139	0.00127135	0.0428502	0.0049344	0.0107833	0.00860387	0.00492294	0.00932382	0.00864058	0.00554327	0.00368984	0.00692321	0.00894619	0.0120202	0.0155986	0.0115367	0.00963588	0.0189437	0.022978	0.0141424	0.00950241	0.0129969	0.00137332	0.00408106	0.00271325	0.00636152	0.00258449
Methyl benzoate	14.5113	Phenylpropnaoids and benzenoids	C6-C1 Esters	0.0624261	0.0600259	0.0278692	0.221221	0.0513997	0.0460906	0.0801438	0.0606615	0.0443772	0.0908564	0.12274	0.0559079	0.0929531	0.0289328	0.0810143	0.138634	0.0827855	0.0869018	0.119912	0.136834	0.108238	0.0697172	0.0925417	0.13595	0.128076	0.0593475	0.0338515	0.0843259
Methyl salicylate	17.0441	Phenylpropnaoids and benzenoids	C6-C1 Esters	0.00883714	0.0116936	0.00658106	0.0243623	0.00441406	0.00901209	0.00543992	0.00423636	0.0151459	0.00982064	0.0321294	0.0152553	0.0183623	0.00802618	0.00698593	0.0249628	0.0112693	0.0158873	0.0120789	0.00919977	0.0192292	0.0215636	0.00706552	0.0127434	0.0200235	0.0090708	0.00663892	0.00819215
Phenylacetaldehyde	13.214	Phenylpropnaoids and benzenoids	C6-C2 Aldehydes	0.0520522	0.0472492	0.0307939	0.158514	0.0593615	0.0380145	0.0726594	0.0707352	0.0397467	0.0672232	0.0410959	0.0422557	0.0792948	0.0328324	0.0408785	0.0849865	0.0570087	0.0671205	0.0683625	0.0677929	0.0886632	0.0729636	0.0550814	0.0594219	0.0574668	0.0564182	0.0182991	0.0434764
Cyclopentanone, 2-(1,1-dimethyl-2-propenyl)-	20.1866	Terpenes	Lactones	0.00186783	0.00275309	0.00173955	0.0105816	0	0.00105644	0.0018598	0.00185241	0	0.00321444	0.00591854	0.00228313	0.00216823	0.0020289	0.00385774	0.00531231	0.00501555	0.00508391	0.00143529	0.00265617	0.00577058	0.00341329	0.00141589	0.00559347	0.00423734	0.00183419	0.0015318	0.00573238

## Sheet: Table S3
Table S3. VOC metabolites that were significantly different by tef accession, treatment (with and outshout aphid infestation), or by the interaction of these factors using two-way ANOVA.
Class	Compound name	RT	Cultivar(F.val)	Cultivar(adj.p)	Treatment(F.val)	Treatment(adj.p)	Interaction(F.val)	Interaction(adj.p)
Fatty acid derivatives/ Green leaf volatiles	(2E)-2-Undecenal	20.89	6.11	0.025	1.87	0.27	2.67	0.26
	(2E,4E)-2,4-Octadiene	14.06	6.96	0.016	0.12	0.79	0.27	0.91
	(3E,5E)-3,5-Octadien-2-one	14.4	9.47	0.0048	2.74	0.18	0.85	0.72
	(3E,5Z)-3,5-Octadien-2-one	13.77	14.62	0.0012	0.09	0.81	0.79	0.74
	(E)-oct-2-enal	13.47	3.04	0.13	9.71	0.014	0.16	0.91
	1,5-Octadien-3-ol, (Z)-	11.22	12.96	0.0019	0.8	0.47	0.42	0.86
	1-Nonen-3-one	11.31	10.58	0.0035	12.01	0.0074	0.19	0.91
	1-Octen-3-ol	11.36	20.85	0.00025	1.45	0.33	0.85	0.72
	1-Penten-3-ol	4.98	12.77	0.0019	21.23	0.0008	5.99	0.074
	1-Undecanol	21.37	17.94	0.00042	25.61	0.00034	0.82	0.73
	2,3-Dimethoxyhexane	10.67	5.34	0.035	17.59	0.0018	1.17	0.61
	2,3-Octanedione	11.46	4.97	0.044	7.4	0.029	0.24	0.91
	2,4-Heptadienal, (E,E)-	12.29	3.36	0.11	7.47	0.029	3.25	0.22
	2,4-Heptadienal, (E,Z)	11.88	9.99	0.0043	4.13	0.1	1.47	0.52
	2,4-Hexadienal	9.72	1.82	0.27	66.38	1.5e-06	4.07	0.18
	2-Butene, 2-methyl-	3.55	0.48	0.68	74.09	9.1e-07	22.21	0.00056
	2-Decenal, (E)-	18.56	31.65	3.6e-05	0.29	0.68	0.23	0.91
	2-Heptenal, (E)-	10.82	10.51	0.0035	2.89	0.17	2.41	0.28
	2-Hexenal, (E)-	8.28	4.5	0.056	46.84	1.5e-05	1.83	0.41
	2-Hexenal, (Z)	8.05	9.16	0.0052	45.58	1.5e-05	3.01	0.24
	2-Octen-1-ol, (E)-	13.65	9.92	0.0043	2.04	0.25	0.26	0.91
	2-Pentadecanone, 6,10,14-trimethyl-	30.17	7.74	0.011	0.32	0.67	0.11	0.92
	2-Penten-1-ol, (Z)-	6.38	17.44	0.00044	48.48	1.4e-05	9.16	0.018
	2-Pentenal, (E)-	6.15	4.64	0.051	20.09	0.00098	11.92	0.011
	3-Penten-2-one	5.88	9.5	0.0048	1.35	0.35	3.81	0.19
	9,12-Octadecadienoic acid (Z,Z)-, methyl ester	34.32	0.92	0.49	7.48	0.029	10.37	0.013
	9-Hexadecenoic acid, methyl ester, (Z)- 1	31.18	0.92	0.49	25.87	0.00034	2.63	0.26
	9-Hexadecenoic acid, methyl ester, (Z)- 2	31.25	0.44	0.69	21.29	0.0008	8.34	0.024
	9-Hexadecenoic acid, methyl ester, (Z)- 3	31.4	1.09	0.45	13.66	0.0048	5.63	0.086
	Acetic acid, methyl ester	3.7	24.78	0.00012	3.22	0.15	0.85	0.72
	Azelaic acid, dimethyl ester	24.67	0.05	0.96	7.29	0.03	2.4	0.28
	cis-5-Dodecenoic acid, methyl ester	29.4	1.92	0.25	11.45	0.0081	15.18	0.0038
	Decane, 4-methyl-	12.38	6.08	0.025	3.02	0.16	1.18	0.61
	Dodecanal	21.84	2.64	0.16	6.45	0.04	0.23	0.91
	Ethyl 3-hexenoate	10.05	2.53	0.18	34.84	5.9e-05	0.21	0.91
	Heptadecanoic acid, methyl ester	33.22	12.41	0.0019	12.84	0.0059	10.25	0.013
	Hexadecane	25.67	0.95	0.49	7	0.033	0.11	0.92
	Hexanoic acid, 3-hexenyl ester, (Z)-	21.14	2.25	0.21	37.38	4.4e-05	2.65	0.26
	Methyl hexadec-9-enoate	31.49	11.79	0.0023	0.3	0.68	3.53	0.2
	Methyl hexanoate	9.88	5.98	0.026	121.84	2.1e-08	0.43	0.86
	Methyl stearate	34.78	20.55	0.00025	16.23	0.0024	10.38	0.013
	Methyl tetradecanoate / normal chain	28.06	1.48	0.36	23.94	0.00048	5.35	0.091
	Octanal	12.01	9.34	0.0049	5.81	0.051	0.58	0.85
	Octanoic acid methyl ester	15.03	7.25	0.014	2	0.25	0.48	0.85
	Pentadecanal	27.95	5.62	0.031	11.83	0.0074	3.16	0.22
	Pentadecanoic acid, methyl ester	29.86	1.16	0.44	8.34	0.022	7.63	0.032
	Propanal	3.57	2.28	0.21	14.82	0.0034	9.01	0.018
	Tetradecanal	26.02	6.13	0.025	0.84	0.47	0.52	0.85
	Undecanal	19.57	1.22	0.43	6.52	0.039	0.52	0.85
	Undecane, 3,7-dimethyl-	18.67	1.03	0.47	17.48	0.0018	0.18	0.91
Furans	2(5H)-furanone	5	10.72	0.0035	38.62	3.9e-05	2.85	0.25
	Furan, 2-ethyl-	5.19	4.26	0.063	8.37	0.022	0.9	0.72
	Furan, 2-methyl-	4.23	9.76	0.0045	11.88	0.0074	0.5	0.85
Nitrogen-containing compounds	4-nitrophthalamide	10.3	0.9	0.49	9.74	0.014	1.34	0.56
Phenylpropnaoids and benzenoids	Benzene, methyl-	6.37	12.51	0.0019	4.36	0.092	4.01	0.18
	Dimethyl phthalate	22.85	0.42	0.69	34.02	6.4e-05	3.57	0.2
	Eugenol	20.74	5.46	0.034	0.11	0.8	3.21	0.22
	2-Propanone, 1-methoxy-1-phenyl-	12.46	5.33	0.035	9.87	0.014	2.68	0.26
	Benzaldehyde, 3-ethyl-	16.32	11.04	0.0032	1.72	0.29	2.34	0.28
	Phenylacetaldehyde	13.21	0.77	0.54	9.38	0.015	1.79	0.41
	Benzaldehyde	11.1	2.37	0.2	11.81	0.0074	1.37	0.56
	4-Ethylphenol	9.78	12.39	0.0019	9.75	0.014	1.25	0.6
	Ethanone, 1-3-cyclohexen-1-yl-	10.48	18.82	0.00036	0.08	0.82	0.55	0.85
Terpenoids	2-Cyclohexen-1-one, 2,6,6-trimethyl-	13.57	1.1	0.45	21.54	0.0008	4.39	0.16
	Cyclopentanone, 2-(1,1-dimethyl-2-propenyl)-	20.19	7.21	0.014	2.53	0.19	2.34	0.28
	Geranyl acetone	22.68	2.8	0.15	15.07	0.0033	1.11	0.63
	beta Cyclocitral	17.68	2.19	0.21	35.23	5.9e-05	1.05	0.65
	beta Ionone epoxide	23.57	0.48	0.68	21.04	0.0008	1.04	0.65
	trans beta Ionone	23.49	4.91	0.045	39.95	3.5e-05	0.57	0.85
	Dihydroactinidiolide	24.79	1.95	0.25	16.68	0.0022	0.61	0.85
	trans alpha Ionone	22.26	6.79	0.017	18.88	0.0013	0.45	0.86
	6-Methyl-5-hepten-2-one	11.5	0.92	0.49	13.2	0.0054	0.41	0.86
	2,6-Difluorobenzoic acid, 4-nitrophenyl ester	23.66	4.32	0.062	7.92	0.025	0.19	0.91
	(1S,3S)-2,2,3-Trimethyl-6-methylidenecyclohexane-1-carbaldehyde	21.19	14.39	0.0012	3.57	0.13	0.15	0.91

## Sheet: Table S4
Table S4. Central metabolites identified in leaves of one-day-old tef plants infested with aphids for 4 d. The metabolites were normalized using GC-MS to the internal standard and presented as the relative abundance of the ion counts.
		RTC-144_con				RTC-144_aphid				RTC-405_con					RTC-405_aphid					RTC-406_con					RTC-406_aphid
Class	Compound name	144_Con1	144_Con2	144_Con3	144_Con4	144_A1	144_A2	144_A3	144_A4	405_Con1	405_Con2	405_Con3	405_Con4	405_Con5	405_B1	405_B2	405_B3	405_B4	405_B5	407_Con1	407_Con2	407_Con3	407_Con4	407_Con5	407_C1	407_C2	407_C3	407_C4	407_C5
Amino acid	Alanine	0.9707	3.2274	1.1986	4.7145	2.306	2.6334	4.2308	3.1346	1.5221	2.1459	3.6771	2.4532	4.4023	5.7725	5.8357	4.6475	3.0048	1.2081	2.0081	2.6058	3.2098	3.8398	1.3762	2.6182	1.5948	0.8633	9.315	4.4739
	Asparagine	0.0497	0.0312	0.0162	0.1264	0.418	0.112	0.8961	0.1421	0.1515	0.0413	0.0598	0.05	0.0503	0.0739	0.0655	0.0279	0.0125	0.0539	11.6803	0.063	6.3018	0.0142	0.0465	5.0832	8.5322	0.2287	0.3174	0.406
	Glutamate	8.0848	11.0381	6.0937	7.8051	10.1969	12.0521	9.8143	4.9054	9.7129	10.8155	7.3888	9.281	6.606	7.8945	6.2286	5.8937	7.5586	6.0709	7.2386	9.7373	5.3708	5.689	6.7535	9.482	6.5662	2.5096	8.2769	7.5028
	Glycine	0.5751	0.3774	0.3302	0.4937	1.1153	1.2648	1.369	0.9612	0.8337	1.869	0.7235	1.0209	0.9524	1.5003	1.6792	1.6499	2.7855	1.8941	1.6194	1.7164	0.9952	0.0676	0.3346	3.9768	2.0762	1.6203	2.3109	3.9947
	Isoleucine	0.3912	0.6253	0.5053	0.4336	0.3497	0.3645	0.4948	0.175	0.5301	0.5234	0.4015	0.4299	0.4246	0.5163	0.2107	0.2315	0.1543	0.3819	0.5731	0.3955	0.417	0.2216	0.2393	0.6385	0.5027	0.6224	0.5954	0.6104
	Leucine	0.2811	0.134	0.2425	0.1532	0.6483	0.665	0.5503	0.6862	0.3016	0.2152	0.252	0.3766	0.3487	0.5145	0.4917	0.3076	0.2299	0.4016	0.544	0.4009	0.3751	0.3319	0.3011	0.8103	0.4565	0.9293	0.7617	0.8136
	Phenylalanine	0.3719	0.2728	0.3969	0.1294	0.5235	0.4551	0.4153	0.1294	0.3004	0.2883	0.1608	0.2482	0.2802	0.3495	0.073	0.001	0.002	0.1318	0.4331	0.33	0.3241	0.1817	0.1776	0.4664	0.3201	0.1498	0.5115	0.5512
	Proline	1.6043	1.2609	1.3545	1.3435	2.6034	2.8873	2.5721	2.2805	2.1295	2.3467	2.2032	2.3255	1.9114	2.8438	2.0433	2.7114	2.6622	2.5448	1.1208	1.6507	0.8439	1.159	1.539	2.3728	2.9904	2.7181	1.8937	2.0695
	Serine	0.0993	0.7866	1.6618	0.9366	0.4558	0.3842	1.0168	0.0145	0.3455	0.5115	0.5129	0.4877	0.5318	0.9523	0.1924	0.1412	0.156	0.0699	3.2825	0.8165	1.8428	0.2776	0.4328	2.1463	1.5958	0.071	2.0315	1.8034
	Threonine	0.1118	0.4182	0.6128	0.4516	0.3163	0.3373	0.5927	0.0922	0.2685	0.2655	0.1831	0.2178	0.3164	0.3231	0.1177	0.1148	0.0848	0.0698	0.9037	0.3675	0.5877	0.1539	0.15	0.7314	0.5849	0.0874	0.8758	0.7665
	Tyrosine	0.2232	0.2547	0.3882	0.4244	0.5245	0.7277	0.406	0.4873	0.3998	0.4014	0.4061	0.4452	0.0143	0.3987	0.4985	0.495	0.4796	0.4111	0.239	0.4242	0.2205	0.216	0.634	0.4824	0.4074	0.5482	0.0148	0.5982
	Valine	0.2521	0.1802	0.32347	0.1517	1.6906	2.4867	1.9425	1.328	0.1239	0.7284	0.2227	0.3114	0.1902	1.8153	2.4834	0.4164	1.2701	0.3757	0.5545	0.3144	0.3969	0.425	0.4485	2.3224	1.2564	1.264	2.4151	1.6339
Amino alcohol	Ethanolamine	5.0141	4.5453	4.4413	4.9404	5.6463	6.2303	7.5317	3.8073	5.2847	5.7973	4.5838	6.4793	5.3557	4.4666	4.3049	4.2584	3.4487	2.9172	5.9672	5.5444	4.8572	7.4383	5.78	9.4173	8.0916	6.7466	6.8123	8.4697
	Sphingosine	2.1897	1.5172	0.618	0.7127	1.4909	2.4244	3.1731	0.4901	0.9011	1.226	0.8603	0.8369	1.2621	1.0677	0.7662	0.7322	0.5643	0.9778	2.3749	1.8518	0.9001	0.9181	3.9407	0.6157	0.3749	0.268	1.6458	1.9411
Lipid	Diethylenglycol	24.0168	18.8143	22.2045	22.1232	23.347	26.6306	23.3507	20.0992	20.0692	22.3151	20.6474	21.7764	18.4571	24.1679	18.6728	24.8008	24.2957	24.0198	20.8685	13.4072	21.7096	21.0152	24.0989	24.2766	27.568	24.3834	26.7801	25.54
	Glycerol	1.9531	2.0753	2.222	2.0867	2.3704	2.41	1.0894	1.3652	2.2635	2.357	0.8459	2.1073	1.8173	2.161	2.241	2.0485	1.5557	1.7364	0.6379	2.6513	2.888	0.0567	1.3726	2.2998	1.8153	1.4707	2.0224	1.7966
Nucleoside	alpha-Adenosine	2.4251	0.1595	0.2165	0.278	0.2625	0.3849	0.4316	0.0974	0.3823	0.5733	0.5137	0.5561	0.3295	0.8269	0.2651	0.3975	0.1262	0.4554	0.9567	0.6493	0.4329	0.6199	0.6333	0.6566	2.3659	0.1505	0.3764	0.368
Organic acid	2-Oxoglutaric acid	1.3257	1.4468	1.5066	1.2637	2.9044	3.1049	2.7403	1.7314	1.8455	1.9416	0.9998	1.3615	1.5181	2.5322	2.3723	2.6996	2.5215	2.2161	2.7792	3.9128	1.9522	3.2551	2.7142	1.5192	0.6967	0.389	1.9858	1.4457
	4-Amino-3-hydroxybutyric acid	0.0736	0.0656	0.0498	0.0713	0.0863	0.0961	0.1131	0.1254	0.0688	0.0675	0.052	0.0902	0.1229	0.0745	0.044	0.0507	0.0501	0.0666	0.2184	0.2315	0.1092	0.261	0.5734	0.0556	0.1407	0.055	0.1159	0.0802
	Aconitic acid	0.1942	0.2519	0.2679	0.2442	0.5417	0.4754	0.4062	0.1618	0.3432	0.2617	0.253	0.3174	0.2017	0.1344	0.1921	0.1493	0.2046	0.2541	0.4416	0.5815	0.1059	0.7593	0.868	0.3473	0.1643	0.0692	0.2417	0.2496
	Arabinonic acid	1.4359	1.5365	1.457	1.4769	1.9566	1.7467	2.3897	1.1297	1.4941	1.7153	1.5447	1.3128	2.0246	1.5616	1.812	1.4954	1.768	1.4058	1.3815	1.7607	0.9314	1.6637	2.4772	0.909	0.8038	0.5643	2.1636	2.2025
	Caffeic acid,	1.2889	0.0568	0.7494	0.1905	0.7668	1.0665	0.268	0.8965	0.4677	0.1486	1.7579	0.4896	1.2547	0.3528	1.4999	1.7278	0.756	1.7867	0.3605	2.1286	0.7986	1.2743	0.6804	0.8525	0.6899	2.0661	0.6436	0.9472
	Citric acid	5.1637	7.4471	6.2054	7.1088	6.1676	4.4082	5.0704	5.5653	5.3332	4.846	6.31	7.3019	5.6384	5.2824	5.9716	4.2909	6.9066	6.0018	18.0281	9.9622	9.1655	13.1027	17.3917	12.3101	9.7023	3.3659	13.549	9.2894
	Dehydroascorbic acid	0.2714	0.2431	0.1992	0.2358	0.2608	0.3522	0.32	0.1843	0.2593	0.2957	0.2787	0.3221	0.2694	0.265	0.2012	0.2151	0.3212	0.2902	0.3211	0.4499	0.2183	0.3697	0.5722	0.195	0.2024	0.0911	0.2529	0.2783
	Erythronic acid	0.1833	0.2886	0.1983	0.1631	0.2913	0.2625	0.2447	0.2139	0.4509	0.1634	0.4979	0.1972	0.581	0.5577	0.2765	0.196	0.3583	0.6441	0.4673	0.3583	0.3676	0.4001	0.6891	0.4227	0.4129	0.2149	0.2747	0.2264
	Fumaric acid	0.1739	0.2554	0.2185	0.189	0.3402	0.227	0.2482	0.2256	0.2969	0.1945	0.2208	0.2242	0.2821	0.3499	0.2253	0.1784	0.2397	0.2829	0.9893	0.4488	0.8151	0.5924	0.4651	0.4433	0.3597	0.1452	0.4228	0.2097
	Galactonic acid	0.1689	0.2825	0.2223	0.2156	0.2803	0.189	0.2608	0.1588	0.1856	0.1732	0.1518	0.1438	0.2002	0.3869	0.1763	0.1246	0.1319	0.1851	0.2682	0.2349	0.1665	0.21	0.312	0.1992	0.2071	0.0617	0.2347	0.2662
	Gluconic acid	0.1692	0.2843	0.2224	0.2156	0.2808	0.189	0.2609	0.1568	0.1856	0.1724	0.1528	0.1429	0.2002	0.3846	0.1762	0.1271	0.132	0.1851	0.268	0.235	0.1648	0.2074	0.3124	0.1992	0.2076	0.0555	0.2339	0.2662
	Glyceric acid	4.465	5.8806	3.3717	4.2366	7.374	7.5735	7.0589	3.7986	5.0118	4.6606	4.1338	4.145	4.8928	6.8649	5.6989	5.4769	6.9856	5.4757	5.1165	5.249	2.9547	5.8092	6.3529	4.3927	2.866	1.3583	6.7109	4.55
	Gulonic acid	0.0608	0.1014	0.0526	0.0705	0.0881	0.0704	0.0752	0.0574	0.0612	0.0525	0.0634	0.0452	0.1619	0.06	0.0599	0.0545	0.0713	0.0662	0.1731	0.1239	0.1192	0.131	0.1626	0.1249	0.0852	0.0134	0.1414	0.1019
	Hexadecanoic acid	2.4915	2.323	2.6406	2.3277	2.7493	3.0412	2.4595	2.8076	2.3764	2.4363	2.3391	2.1455	1.9836	2.5529	1.987	2.6986	2.3922	2.8808	2.8466	2.4958	2.5428	2.2314	2.2766	2.4869	2.987	2.292	1.8126	2.1333
	Isocitric acid	6.9089	2.2155	6.2082	7.0973	6.4735	0.5329	3.4585	5.5596	5.3244	4.8509	6.3024	7.3041	2.1485	5.282	3.0818	4.2834	5.31	6.0039	18.0173	7.5824	9.1657	7.1597	14.0826	12.3093	9.7021	3.3602	6.5858	4.6399
	Malic acid	8.9575	9.3444	4.1397	4.6198	8.9779	4.4676	6.1072	4.4753	6.4251	4.5466	6.1096	6.0185	7.4325	6.4053	10.1541	6.8727	9.2313	7.2897	13.0782	11.1595	9.5948	14.053	18.1106	9.6382	10.1285	4.1179	11.1117	6.4067
	Nicotinic acid	0.6627	0.2899	0.0358	0.3934	0.8201	0.9908	0.8611	0.9325	0.677	0.3914	0.3433	0.2083	0.3048	0.2527	0.6759	1.1674	2.2998	1.4244	0.2568	0.2177	0.1624	0.2293	0.1899	2.1947	1.2376	0.0299	0.2165	0.26
	Octadecanoic acid	1.9536	0.7071	1.9263	1.8537	2.1351	2.3876	1.9405	2.0923	1.731	1.9226	1.7205	1.7416	1.4813	1.9725	1.5026	2.0814	1.8092	2.2273	2.2238	1.9264	1.8796	0.5182	0.6786	1.8663	2.2169	1.6765	1.3543	1.6654
	Pantothenic acid	0.0628	0.1377	0.0487	0.0638	0.1123	0.1037	0.2199	0.0417	0.0749	0.0832	0.0603	0.0669	0.0979	0.0919	0.0545	0.0421	0.0542	0.0755	0.121	0.1184	0.0856	0.125	0.2341	0.0835	0.0778	0.0122	0.1138	0.1941
	Phosphoric acid	10.3618	11.4577	10.0936	11.5431	15.1094	13.0372	12.2561	12.6866	11.0189	11.8137	10.7149	10.4337	11.1998	13.5994	13.0035	12.6909	13.0386	13.1692	7.7341	8.2031	9.2933	10.5196	11.0298	11.9566	11.4935	7.3575	11.9639	11.1917
	Pyruvic acid	0.4685	0.528	0.4612	0.3836	1.518	1.2207	1.0845	0.8559	0.657	0.5528	0.4549	0.4595	0.6426	1.4319	1.3977	1.0784	1.2535	1.2003	0.2072	0.5914	0.7387	0.3925	0.9749	0.5226	1.2925	2.2148	0.8486	1.6748
	Quinic acid	3.3892	3.1085	2.1943	1.8238	3.5832	2.3906	2.3052	1.4904	2.1519	1.648	2.8761	1.8482	2.5703	3.2179	2.9919	1.9804	3.3562	2.5554	2.2082	2.7544	1.6384	2.7541	3.998	2.4044	2.7319	1.176	2.7409	2.0383
	Shikimic acid	2.3242	2.6415	1.9806	2.3484	2.9056	2.6651	1.8636	1.9503	3.0592	2.3305	1.9667	2.6782	3.6034	2.6066	2.7196	3.5833	3.1182	3.2171	1.9703	4.0516	1.929	3.8042	3.4376	3.1311	2.5422	3.5096	2.8302	3.4915
	Succinic acid	0.3333	0.2974	0.3212	0.2429	0.4893	0.3978	0.5325	0.4536	0.4775	0.4837	0.4375	0.5344	0.4937	0.3439	0.2601	0.2256	0.2878	0.3427	0.3532	0.3073	0.278	0.2572	0.2486	0.4023	0.3301	0.1221	0.396	0.4111
	Tartaric acid	0.203	0.2216	0.0969	0.0171	0.1694	0.0157	0.0682	0.1253	0.0974	0.0776	0.1557	0.1165	0.0914	0.0328	0.1644	0.2875	0.0235	0.0445	0.2527	0.2536	0.0241	0.1555	0.0393	0.1651	0.0649	0.1704	0.0381	0.0923
	Threonic acid	0.3775	1.0027	0.5417	0.4622	0.8324	0.5543	0.5394	0.3372	0.5226	0.5495	0.6072	0.6801	0.5486	0.3406	0.738	0.8248	0.6565	0.5654	0.4232	0.8378	0.3234	0.5969	0.59	0.9987	0.7574	0.5474	0.409	0.7212
Sugar	Altrose	0.9871	1.86	1.6585	2.1653	2.122	2.3621	2.9432	1.3327	2.2579	2.0662	2.0103	2.0553	1.9556	3.2933	2.1551	2.6614	1.1042	2.7093	3.7093	3.4353	2.3955	3.0125	3.0391	3.3949	3.1373	1.5365	2.036	1.1902
	Arabinose	0.0472	0.065	0.0544	0.0497	0.0755	0.0645	0.0555	0.0392	0.0586	0.0589	0.0553	0.0488	0.0645	0.0659	0.0661	0.0479	0.0599	0.0617	0.0753	0.1163	0.0519	0.089	0.11	0.0746	0.0484	0.0214	0.1031	0.0676
	Cellobiose	2.1425	15.2539	4.818	8.4377	5.0973	3.1745	8.5975	3.2128	4.1027	9.1742	7.0388	15.7841	5.4248	4.8017	15.3173	6.4985	2.9651	2.9036	9.2555	8.4736	4.9239	11.5228	12.2343	5.2276	2.9535	3.0438	2.7411	6.3024
	Fructose	5.3965	8.9835	7.2499	9.1225	8.9804	8.9232	11.9428	5.8622	10.2275	10.1168	9.4291	9.4794	9.8423	14.0382	10.8324	11.9567	5.0187	11.5023	15.5897	15.7343	11.1592	13.4737	16.9031	15.6987	18.181	9.0829	10.3921	6.414
	Galactinol	1.3065	2.6159	3.52	6.2973	5.8023	9.6286	10.7618	2.358	2.564	4.607	4.5509	5.9357	1.7477	2.3188	2.9773	3.0663	0.8264	1.8806	7.7195	10.9515	4.3215	8.4708	6.7237	7.9596	0.7855	5.4876	1.9352	2.2903
	Galactose	1.0827	2.0716	1.8923	2.4209	2.257	2.4609	3.1539	1.4978	2.1305	2.5125	2.3142	2.3423	2.3403	3.7276	2.3622	3.0555	1.1717	3.0528	4.0898	3.8114	2.6965	3.4409	3.6003	3.8702	3.6809	1.7808	2.4411	1.4855
	Glucopyranose [-H20]	1.4403	1.5449	1.4566	1.4888	1.9679	1.7562	2.4723	1.1342	1.4958	1.7387	1.5462	1.3128	2.03	1.5683	1.815	1.5041	1.7976	1.4133	1.3868	1.7577	0.9702	1.6653	2.4769	0.9101	0.9139	0.5556	2.1669	2.2326
	Glucose	0.3586	0.5445	0.2488	2.4219	2.3494	1.407	2.76	2.1317	0.3731	1.4507	0.373	0.4214	0.3591	0.4713	0.31	1.673	0.2147	0.2759	0.3352	0.4015	0.367	0.1453	0.18	0.6606	0.5353	0.3455	0.8197	1.4456
	Glucose-6-phosphate	0.5384	0.8671	0.0796	0.8475	0.6206	0.5683	0.5799	0.3333	0.9558	0.6313	1.1114	0.8121	0.0816	0.5438	0.7405	0.5244	0.0499	0.5011	0.6958	0.0958	0.6258	0.8759	0.629	0.9585	0.5726	0.2665	0.7666	1.0798
	Laminaribiose	0.4938	3.901	0.9257	1.7125	1.0645	0.8718	1.7725	0.6228	0.8227	2.0605	1.5239	4.0066	1.6172	0.5214	3.212	0.9229	0.7667	0.5415	2.0461	1.7577	1.0146	2.7275	3.512	0.9524	0.4844	0.5192	0.362	1.2524
	Lyxose	0.0958	0.1284	0.0902	0.0865	0.1499	0.1255	0.1222	0.0798	0.1417	0.1166	0.145	0.102	0.1323	0.1648	0.1658	0.1206	0.1414	0.1462	0.1408	0.1457	0.0801	0.1679	0.2011	0.0973	0.0832	0.0438	0.1925	0.1241
	Mannose	6.2568	10.6035	10.3324	12.3667	11.9888	12.8539	15.1129	8.1909	12.6329	13.0731	11.938	12.1243	11.8655	17.7043	12.3576	15.702	6.9231	15.2412	19.6871	18.2145	13.6409	16.2308	16.8078	18.1737	18.1146	10.143	11.857	7.9266
	Mannose-6-phosphate	0.5384	0.8595	0.572	0.848	0.6206	0.5683	0.5799	0.3333	0.9559	0.6313	1.1114	0.8121	0.0817	0.5438	0.7405	0.5244	0.0501	0.4977	0.6961	0.6189	0.6258	0.8763	0.6528	0.9576	0.5726	0.2678	0.7667	1.0798
	Raffinose	0.0082	0.0242	0.0055	0.0108	0.0192	0.0104	0.0183	0.0038	0.0121	0.0168	0.0086	0.016	0.0106	0.0084	0.0058	0.0072	0.0059	0.0092	0.0161	0.0127	0.0047	0.0085	0.0455	0.008	0.005	0.0032	0.0118	0.0165
	Ribose	0.8535	0.8981	0.8302	0.8457	0.9195	0.9097	0.8882	0.8306	0.866	0.7987	0.8419	0.8328	0.851	0.8657	0.8853	0.8538	0.869	0.8542	0.9053	0.9665	0.815	0.9436	1.0175	0.832	0.8138	0.7732	0.924	0.8975
	Sucrose	3.0602	1.6588	1.6882	2.2054	6.2041	6.7486	4.6887	4.9806	4.4547	5.8477	4.8211	5.7797	7.3065	0.601	4.5747	6.7144	6.4031	5.6893	5.4312	6.9618	5.5432	6.6797	6.0102	6.8932	5.9807	5.4149	6.7272	6.4699
	Tagatose	3.6695	6.0111	4.7323	6.0206	6.0436	6.0478	7.6919	3.8749	6.7252	6.2076	6.2761	6.2688	6.5814	9.2424	7.2465	7.9053	3.4711	7.6905	10.3123	10.5639	7.3359	9.0507	11.4028	9.6157	12.2484	5.9141	6.9637	4.3171
	Xylose	0.1661	0.2778	0.211	0.1777	0.3286	0.3265	0.3391	0.1922	0.2661	0.2763	0.2343	0.2346	0.2849	0.3299	0.2385	0.2291	0.2189	0.3143	0.4888	0.3182	0.2934	0.2773	0.3219	0.3035	0.2129	0.1129	0.3179	0.2568
	Xylulose-5-phosphate	0.1775	0.2601	0.2035	0.2813	0.2671	0.205	0.235	0.0893	0.3434	0.2446	0.3564	0.2714	0.2178	0.2208	0.2247	0.1919	0.0937	0.1971	0.2525	0.1628	0.2103	0.2165	0.1896	0.3423	0.2262	0.0764	0.2153	0.4269
Sugar alcohol	Mannitol	0.3586	0.5445	0.2488	2.4219	0.3494	0.407	0.76	0.1317	0.3731	1.4507	0.373	0.4212	0.3738	0.4613	0.3101	1.652	0.2147	0.2769	0.6372	0.7015	0.467	0.6466	0.88	0.6606	0.5353	0.3453	0.8197	1.4456
	myo-Inositol-2-phosphate	0.0859	0.1183	0.1336	0.1398	0.1444	0.1245	0.1222	0.0654	0.1781	0.1389	0.1708	0.0957	0.1064	0.1633	0.0983	0.1172	0.0759	0.1404	0.1507	0.0906	0.1217	0.0948	0.1099	0.1507	0.1029	0.0741	0.0824	0.1242
Other	Lumichrome	0.4498	0.9785	1.0653	1.1168	0.5891	0.5927	0.6549	4.9492	0.4426	0.5409	0.678	0.69	0.7167	0.5779	0.4607	1.421	0.9872	1.5042	0.6162	0.6628	0.7066	2.0632	0.6569	0.4453	0.6853	0.8576	0.7694	1.0733

## Sheet: Table S5
Table S5. Central metabolites that were significantly different by tef accession, treatment (with and outshout aphid infestation) or by the interaction of these factors using two-way ANOVA.
Class	Compound name	Accession (F.val)	Accession (adj.p)	Accession (F.val)	Treatment (adj.p)	Interaction (F.val)	Interaction (adj.p)
Amino acid	Leucine	6.7452	0.059722	12.96	0.010455	5.7921	0.091993
	Valine	2.5206	0.32418	41.661	0.00011793	1.2812	0.71219
	Glycine	2.3509	0.34145	11.996	0.012704	2.4651	0.41457
	Glutamate	1.823	0.4636	7.8116	0.03734	1.9544	0.49641
	Isoleucine	1.6756	0.4636	5.661	0.063588	10.707	0.0097611
Amino alcohol	Ethanolamine	10.387	0.019468	5.2113	0.069873	12.767	0.0071999
Organic acid	Citric acid	15.323	0.0046827	14.899	0.0097555	0.078642	0.97344
	4-Amino-3-hydroxybutyric acid	9.7361	0.019468	12.919	0.010455	5.2823	0.10258
	Fumaric acid	9.3865	0.019468	9.7458	0.022181	2.5086	0.41457
	Gulonic acid	3.0883	0.30243	7.7503	0.03734	0.51859	0.92246
	Succinic acid	2.4186	0.33703	6.8346	0.049665	11.874	0.007316
	Aconitic acid	1.5415	0.47958	9.6518	0.022181	2.9967	0.32493
	2-Oxoglutaric acid	0.28144	0.93319	3.8218	0.099443	14.72	0.0060416
	Pyruvic acid	0.077965	0.96867	14.241	0.010309	0.28594	0.92246
	Dehydroascorbic acid	0.038223	0.96867	17.746	0.0082568	1.9619	0.49641
Sugar	Glucose	7.7144	0.039928	3.9496	0.099443	4.9811	0.11337
	Arabinose	1.6172	0.4636	8.8375	0.028506	0.33247	0.92246
	Ribose	0.76042	0.70375	12.822	0.010455	0.93172	0.76249
	Xylose	0.58383	0.78131	7.1445	0.045661	2.2718	0.43743
	Raffinose	0.23273	0.96151	8.3894	0.032099	0.79453	0.82152
	Cellobiose	0.13998	0.96867	15.229	0.0097555	0.22269	0.92246
	Xylulose-5-phosphate	0.036375	0.96867	13.522	0.010455	5.6213	0.091993
	Laminaribiose	0.031875	0.96867	20.601	0.0055816	0.72568	0.83342
Sugar alcohol	myo-Inositol-2-phosphate	0.36523	0.90893	9.676	0.022181	1.4013	0.68339

## Sheet: Table S6
Table S6. Total RNA-seq values after rlog normalization. Gene IDs were determined by Eragrostis tef reference transcriptome version 1.0.
Gene ID	Control_1	Control_2	Control_3	6h_1	6h_2	6h_3	24h_1	24h_2	24h_3	96h_1	96h_2	96h_3
maker_scaffold653_snap_gene_0_38_mRNA_1	17.6994	17.4509	16.9134	17.3829	17.6275	18.1279	16.5381	16.6879	17.0315	17.6632	17.8595	18.1692
maker_scaffold2230_augustus_gene_1_13_mRNA_1	18.41	18.44	18.4864	16.8989	17.1351	16.8783	16.5961	16.5716	16.7769	16.7018	16.9865	17.0249
augustus_masked_scaffold974_abinit_gene_0_16_mRNA_1	17.8762	17.7493	17.4778	17.1602	17.3106	17.5195	16.5129	16.2298	16.5447	17.1542	17.3997	17.6265
snap_masked_scaffold4594_abinit_gene_0_24_mRNA_1	17.9758	17.8092	17.4014	17.0219	17.2178	17.5761	16.1541	16.0864	16.454	17.1764	17.4227	17.6897
augustus_masked_scaffold519_abinit_gene_0_2_mRNA_1	18.3227	18.3842	18.4174	16.6893	16.9112	16.7925	16.2596	16.3984	16.596	16.607	16.897	16.974
maker_scaffold3389_augustus_gene_0_23_mRNA_1	16.8815	16.8131	16.5131	16.1886	16.4205	16.6757	15.7657	15.8164	16.0585	16.4603	16.6271	16.667
maker_scaffold7833_snap_gene_0_31_mRNA_1	18.0737	18.1436	18.2111	15.9824	16.2874	16.0982	15.1317	15.143	15.1215	15.5155	15.8344	16.205
maker_scaffold1824_augustus_gene_0_36_mRNA_1	17.5698	17.5539	17.403	15.8376	16.0093	16.2423	14.9881	14.9219	15.1038	15.9735	16.3113	16.325
maker_scaffold11946_snap_gene_0_30_mRNA_1	17.2025	17.036	16.6996	15.925	16.086	16.4302	15.0182	14.8989	15.2826	16.0397	16.2525	16.524
snap_masked_scaffold2530_abinit_gene_0_20_mRNA_1	16.6279	16.5178	16.0956	15.9061	16.2172	16.4807	15.3326	15.2277	15.5456	16.1451	16.35	16.5296
maker_scaffold2452_augustus_gene_1_42_mRNA_1	17.0196	16.938	16.7921	15.6943	15.7677	16.0802	15.1901	15.1436	15.5459	16.0332	16.265	16.239
maker_scaffold2113_snap_gene_0_40_mRNA_1	16.7014	16.5444	16.1025	15.9021	16.1138	16.4252	15.3449	15.2189	15.5617	16.1057	16.2881	16.3894
maker_scaffold786_snap_gene_1_33_mRNA_1	16.454	16.3403	16.0091	15.7571	16.0664	16.3653	15.3154	15.3935	15.6817	16.1784	16.3382	16.4143
snap_masked_scaffold585_abinit_gene_0_13_mRNA_1	17.0288	16.9492	16.6227	15.7754	15.9186	16.1511	14.9203	14.9755	15.2329	15.8702	16.117	16.4116
maker_scaffold1820_snap_gene_0_51_mRNA_1	16.2782	16.282	15.9062	15.854	16.061	16.087	15.5468	15.3283	15.482	15.8066	16.0228	16.0544
maker_scaffold7449_augustus_gene_0_4_mRNA_1	16.3293	16.2489	15.9898	15.6261	15.8676	16.1555	15.261	15.3416	15.5686	15.9654	16.1389	16.1652
maker_scaffold8418_augustus_gene_0_19_mRNA_1	16.2408	16.1294	15.789	15.5818	15.7217	16.0805	15.1584	15.1352	15.4157	15.892	16.0453	16.0364
maker_scaffold7786_augustus_gene_0_31_mRNA_1	16.6031	16.3947	16.0584	15.7503	15.6476	16.079	14.7274	14.5771	15.1987	15.7382	16.0419	16.1332
maker_scaffold7773_augustus_gene_0_30_mRNA_1	16.7112	16.6549	16.5007	15.4142	15.452	15.7246	14.927	14.7828	15.2002	15.6875	15.949	15.8977
maker_scaffold3949_augustus_gene_0_21_mRNA_1	16.6856	16.5607	16.1942	15.5413	15.6757	16.0663	14.7434	14.4944	14.9889	15.73	16.0174	16.1854
maker_scaffold11342_snap_gene_0_11_mRNA_1	15.763	15.7988	14.8096	15.7729	15.9199	16.2085	15.4156	15.5589	15.559	15.6385	15.8303	15.5405
maker_scaffold706_snap_gene_0_14_mRNA_1	15.6506	15.6801	14.8767	15.6866	15.8756	16.198	15.2883	15.5487	15.5537	15.664	15.8209	15.7483
maker_scaffold2636_augustus_gene_1_24_mRNA_1	16.6083	16.4702	16.1348	15.3678	15.5587	15.8946	14.5845	14.2552	14.7389	15.5457	15.8014	15.9975
maker_scaffold2964_snap_gene_1_48_mRNA_1	16.5254	16.6204	16.4934	15.3351	15.58	15.475	14.7255	14.4686	14.8053	15.3254	15.6444	15.623
maker_scaffold4175_augustus_gene_0_32_mRNA_1	15.4765	15.4932	15.326	15.528	15.68	15.6636	15.4946	15.3091	15.44	15.5207	15.7171	15.5361
maker_scaffold3722_augustus_gene_1_38_mRNA_1	16.2509	16.124	15.8155	15.5124	15.5597	15.8451	14.9232	14.3711	14.7773	15.4173	15.6623	15.8243
maker_scaffold17330_augustus_gene_0_11_mRNA_1	16.1563	16.0155	15.7187	15.2619	15.3657	15.8144	14.7003	14.6138	15.057	15.6736	15.881	15.7722
augustus_masked_scaffold2345_abinit_gene_2_1_mRNA_1	13.2807	13.2075	13.1802	16.1277	16.2031	16.212	16.3847	16.2087	16.3449	16.3643	16.2246	16.1939
maker_scaffold5695_augustus_gene_0_37_mRNA_1	15.9726	15.8764	15.5621	15.2678	15.37	15.8499	14.8474	14.8664	15.0712	15.5551	15.7328	15.8287
maker_scaffold780_snap_gene_1_30_mRNA_1	10.694	10.864	11.0856	16.7077	16.959	17.0535	16.7232	16.7333	16.8957	17.1525	17.196	17.1019
maker_scaffold3240_augustus_gene_0_28_mRNA_1	15.5707	15.6776	15.5628	15.1323	15.4114	15.4689	15.0602	14.866	15.1361	15.7379	15.6953	15.7928
maker_scaffold3308_augustus_gene_1_27_mRNA_1	15.5175	15.3802	15.4594	14.9731	15.0443	15.5879	15.0741	15.0934	15.3771	15.5924	15.8431	15.6974
maker_scaffold5380_augustus_gene_1_41_mRNA_1	15.8452	15.77	15.3678	15.2119	15.4084	15.6723	14.7775	14.7005	14.8669	15.3484	15.5302	15.6276
maker_scaffold200_augustus_gene_0_32_mRNA_1	16.4088	16.4496	16.2529	15.0648	15.0885	15.4806	14.43	14.6293	14.687	15.0794	15.3223	15.1845
maker_scaffold6518_snap_gene_1_40_mRNA_1	15.7975	15.7299	15.4249	15.0887	15.2714	15.558	14.6786	14.7821	15.0411	15.4117	15.57	15.6147
maker_scaffold902_snap_gene_1_32_mRNA_1	16.7593	16.836	16.8556	14.9657	15.0208	15.0263	14.4611	14.3224	14.4941	14.9429	15.1613	15.028
maker_scaffold5634_snap_gene_0_32_mRNA_1	15.477	15.4167	15.305	15.0351	15.1686	15.4296	14.8158	14.7575	14.9903	15.3365	15.5857	15.502
maker_scaffold2928_snap_gene_0_28_mRNA_1	16.9205	16.9867	17.1228	14.9707	15.189	14.9113	14.1284	13.9894	14.0837	14.3187	14.6521	15.0127
maker_scaffold433_snap_gene_2_77_mRNA_1	16.1687	16.3359	16.3122	14.9106	14.8968	14.8747	14.4904	14.4694	14.7298	14.8967	15.0663	14.8541
maker_scaffold9926_augustus_gene_0_44_mRNA_1	15.4998	15.1747	14.9943	15.0028	15.168	15.7966	14.3111	14.4314	14.7089	15.4165	15.6888	15.7809
maker_scaffold7356_snap_gene_0_47_mRNA_1	15.9281	15.8452	15.3787	15.012	15.1037	15.4356	14.395	14.1236	14.566	15.211	15.4659	15.4123
augustus_masked_scaffold1734_abinit_gene_0_7_mRNA_1	15.6829	15.5847	15.2749	14.9604	15.0913	15.367	14.5651	14.5653	14.8491	15.1953	15.3779	15.361
maker_scaffold16829_augustus_gene_0_7_mRNA_1	16.1901	16.0381	15.7039	14.669	14.7412	15.4782	13.9994	14.2319	14.5057	15.0347	15.3697	15.357
augustus_masked_scaffold1697_abinit_gene_2_7_mRNA_1	15.2472	14.8903	14.2825	15.2375	15.31	15.8121	14.2708	14.3587	14.897	15.4434	15.6696	15.8781
maker_scaffold455_snap_gene_0_33_mRNA_1	16.005	15.9009	15.4517	15.0038	15.0761	15.4277	14.293	13.9958	14.3787	15.0534	15.3431	15.3543
augustus_masked_scaffold586_abinit_gene_0_3_mRNA_1	16.1476	16.0447	15.7321	14.864	14.9124	15.2579	14.1602	14.0677	14.452	14.984	15.2228	15.4128
maker_scaffold8439_augustus_gene_0_13_mRNA_1	15.5983	15.6725	15.1448	15.1591	15.3042	15.3395	14.7355	14.6965	14.7214	14.6585	15.0016	14.7557
maker_scaffold2130_augustus_gene_2_27_mRNA_1	15.4885	15.3543	14.995	14.8207	15.0776	15.3877	14.4188	14.3633	14.652	15.2441	15.3766	15.4181
augustus_masked_scaffold1599_abinit_gene_0_8_mRNA_1	15.339	15.306	14.5538	15.1894	15.1995	15.4986	14.7433	14.6948	14.8451	14.9968	15.1933	14.9704
maker_scaffold4349_augustus_gene_3_32_mRNA_1	14.9405	14.6682	14.0451	15.1217	15.3471	15.7964	14.3156	14.0999	14.5088	15.3413	15.5598	15.6782
maker_scaffold2449_augustus_gene_1_43_mRNA_1	15.8184	15.8468	15.5153	14.7671	14.8644	15.1916	14.2273	14.1819	14.2702	14.6233	14.8586	14.9641
maker_scaffold5744_snap_gene_0_35_mRNA_1	15.3923	15.4503	15.0418	14.7801	14.9845	15.0871	14.4705	14.3271	14.3911	14.7751	14.9679	15.0306
augustus_masked_scaffold4117_abinit_gene_1_0_mRNA_1	15.4307	15.2373	14.9984	14.8182	14.7353	15.0862	14.2676	14.3741	14.5636	14.7079	14.9174	15.0608
augustus_masked_scaffold1823_abinit_gene_0_1_mRNA_1	16.2282	16.2163	15.9651	14.5595	14.7602	14.9031	13.7218	13.4663	13.7166	14.6909	14.9505	14.9608
maker_scaffold3813_augustus_gene_0_28_mRNA_1	15.7221	15.7985	15.6448	14.57	14.8602	14.775	13.9669	13.7314	13.966	14.7117	14.9985	15.0035
maker_scaffold2217_snap_gene_0_41_mRNA_1	15.4483	15.3513	14.9809	14.5991	14.7193	15.1283	14.1161	14.1723	14.3996	14.7436	14.9651	14.9539
snap_masked_scaffold10506_abinit_gene_0_8_mRNA_1	15.4653	15.2561	14.8904	14.6393	14.615	15.074	14.2094	13.9618	14.4283	14.8962	15.0831	15.01
maker_scaffold6237_augustus_gene_0_30_mRNA_1	15.5019	15.186	15.0798	14.4612	14.485	15.1742	13.8637	14.0538	14.3067	14.979	15.1801	15.1484
augustus_masked_scaffold3337_abinit_gene_0_5_mRNA_1	15.4225	15.2767	14.9863	14.3316	14.5805	15.0438	14.0915	14.0908	14.451	14.9944	15.0808	14.9405
maker_scaffold7345_augustus_gene_0_25_mRNA_1	15.3856	15.1971	14.8028	14.5665	14.6991	15.0526	14.135	13.9575	14.2897	14.8042	14.988	14.9276
maker_scaffold4349_augustus_gene_0_30_mRNA_1	15.2887	15.1386	14.6574	14.5199	14.5317	14.9275	14.0781	14.0337	14.3506	14.6062	14.8367	14.8294
maker_scaffold1894_snap_gene_1_50_mRNA_1	13.9829	14.0733	13.8854	14.7358	14.8499	14.9498	14.6499	14.8109	14.9508	14.9714	15.0817	14.8083
maker_scaffold4037_augustus_gene_0_29_mRNA_1	15.176	14.8558	14.7545	14.3177	14.3707	14.9969	13.8604	13.9897	14.2954	14.8383	15.0478	15.0025
maker_scaffold7292_augustus_gene_0_31_mRNA_1	15.0011	14.9457	14.6216	14.2672	14.5882	14.8731	13.7635	14.1467	14.2405	14.6255	14.8037	14.9389
snap_masked_scaffold9560_abinit_gene_0_16_mRNA_1	14.7947	14.3908	13.5355	14.6585	14.6317	15.293	13.817	13.5717	14.2304	14.8377	15.0279	15.1452
snap_masked_scaffold12512_abinit_gene_0_0_mRNA_1	15.0988	15	15.4388	13.9703	14.0863	14.1676	13.6446	13.8308	14.1481	14.7547	14.7003	14.7913
maker_scaffold714_snap_gene_1_56_mRNA_1	15.3428	15.4262	15.2982	14.0937	14.1872	14.4884	13.8409	13.6331	13.6637	14.3751	14.5342	14.4731
maker_scaffold728_snap_gene_0_39_mRNA_1	14.6811	14.7726	14.2926	14.5266	14.575	14.6607	14.1461	14.1186	14.1622	14.3221	14.5131	14.5786
maker_scaffold3086_snap_gene_0_22_mRNA_1	14.4391	14.441	14.2766	14.4877	14.5567	14.564	14.4722	14.2525	14.4885	14.4393	14.5819	14.319
maker_scaffold1028_augustus_gene_0_35_mRNA_1	14.9115	15.0328	14.8413	14.1674	14.3087	14.4487	13.8451	13.874	13.92	14.3527	14.4824	14.385
maker_scaffold3537_snap_gene_0_21_mRNA_1	15.2223	14.929	15.1467	14.3753	14.4838	14.1357	14.4196	13.8226	14.136	13.9861	13.8549	13.9654
maker_scaffold4349_augustus_gene_0_31_mRNA_1	15.0654	14.8508	14.3602	14.2416	14.2233	14.6362	13.8034	13.6227	13.9598	14.2755	14.5334	14.4682
maker_scaffold3378_snap_gene_2_41_mRNA_1	14.1087	13.8175	13.6293	14.4615	14.8106	14.8355	14.0157	13.7902	14.0479	14.5973	14.6839	14.9574
augustus_masked_scaffold1942_abinit_gene_2_6_mRNA_1	14.9468	14.6604	14.338	14.1683	14.2773	14.6392	13.7162	13.6064	13.9551	14.3489	14.5795	14.5142
maker_scaffold8710_augustus_gene_0_3_mRNA_1	15.8185	15.6097	15.5936	14.2149	14.2145	13.8631	14.0234	13.208	13.6849	13.7339	13.6757	13.9716
maker_scaffold725_snap_gene_0_45_mRNA_1	14.797	14.65	14.6382	13.9245	13.9574	14.4496	13.9557	13.7827	14.0928	14.3615	14.574	14.3723
maker_scaffold12667_augustus_gene_0_40_mRNA_1	10.4273	10.6984	11.0249	15.27	15.5254	15.5345	15.0617	15.3794	15.5653	15.6365	15.7008	15.7159
maker_scaffold12667_snap_gene_0_41_mRNA_1	10.4835	10.6577	10.9155	15.2949	15.5317	15.6945	15.3409	15.1061	15.3398	15.6471	15.7088	15.6138
augustus_masked_scaffold8873_abinit_gene_0_11_mRNA_1	14.6353	14.6984	14.3013	14.1352	14.23	14.4939	13.7865	13.9937	14.0586	14.1116	14.363	14.0712
maker_scaffold9496_augustus_gene_0_21_mRNA_1	14.8516	14.9667	14.2415	14.3677	14.4459	14.49	13.8746	13.7235	13.7726	13.8382	14.1433	13.8379
snap_masked_scaffold3542_abinit_gene_0_8_mRNA_1	14.8308	14.6617	14.3061	13.9829	14.1051	14.5253	13.5789	13.5147	13.7349	14.2299	14.3842	14.3967
augustus_masked_scaffold6170_abinit_gene_0_13_mRNA_1	15.2026	15.2024	15.0746	13.9609	13.946	14.2367	13.3559	13.518	13.7584	13.8285	14.0811	13.6643
maker_scaffold3083_snap_gene_0_36_mRNA_1	14.5396	14.1783	14.2576	13.9033	14.1879	14.514	13.4456	13.4986	13.7783	14.2552	14.3973	14.6298
maker_scaffold3288_augustus_gene_0_35_mRNA_1	14.6257	14.4895	14.2213	13.9132	14.0395	14.4065	13.5198	13.5321	13.6998	14.2451	14.4109	14.4381
snap_masked_scaffold572_abinit_gene_1_27_mRNA_1	14.6223	14.5874	14.2555	13.8394	14.0724	14.4454	13.2819	13.3737	13.6367	14.2701	14.4575	14.4951
maker_scaffold10211_augustus_gene_0_2_mRNA_1	14.8605	15.0674	14.5025	13.8229	14.0303	14.2039	13.3947	13.3716	13.5847	14	14.3158	13.9284
snap_masked_scaffold5547_abinit_gene_0_36_mRNA_1	15.5187	15.6381	15.5432	13.6841	13.7626	13.4892	13.5428	13.1746	13.3436	13.5469	13.6552	13.8122
maker_scaffold4451_augustus_gene_0_21_mRNA_1	14.7269	14.8831	14.2441	13.895	13.8806	14.2324	13.2669	13.4551	13.4416	13.9737	14.203	13.9498
maker_scaffold5652_snap_gene_0_22_mRNA_1	12.1921	12.0031	11.9696	14.4668	14.5357	14.2822	14.6748	14.6138	15.0051	14.6966	14.853	14.4455
maker_scaffold2130_augustus_gene_1_27_mRNA_1	14.7997	14.5721	14.0804	13.8577	14.0767	14.5741	12.9858	12.9002	13.2034	13.8998	14.1738	14.3495
snap_masked_scaffold4102_abinit_gene_1_16_mRNA_1	14.7947	14.7853	14.596	13.9671	14.1042	14.1768	13.0204	13.0192	13.2094	13.6072	13.8349	14.1606
maker_scaffold119_augustus_gene_3_35_mRNA_1	13.7556	14.0169	13.7057	13.8248	14.0152	14.0318	13.885	13.4722	13.9727	14.1085	14.1406	13.8679
maker_scaffold6153_snap_gene_0_55_mRNA_1	13.8749	14.0455	13.4714	13.9595	13.9688	14.3504	13.7524	13.7744	13.7527	13.8985	14.0662	13.8435
maker_scaffold1341_augustus_gene_1_41_mRNA_1	15.3294	15.3613	15.2538	13.4347	13.6273	13.6933	12.5811	12.7867	12.8441	13.4206	13.7794	13.7528
augustus_masked_scaffold18087_abinit_gene_0_0_mRNA_1	14.6192	14.6871	14.2896	13.6938	13.7553	14.0383	12.9551	13.2166	13.3677	13.5445	13.7804	13.8433
maker_scaffold4453_augustus_gene_0_29_mRNA_1	14.316	14.4216	13.8969	13.7195	13.7045	14.1577	13.3563	13.4863	13.4132	13.7152	13.8611	13.6775
maker_scaffold4805_augustus_gene_0_42_mRNA_1	14.3789	14.322	13.9613	13.646	13.7102	13.8605	13.3828	13.2657	13.405	13.8829	14.0445	13.7574
maker_scaffold2847_augustus_gene_1_36_mRNA_1	15.041	15.0628	15.0516	13.587	13.7437	13.5701	13.0237	12.7601	12.909	13.3796	13.5532	13.8664
maker_scaffold535_augustus_gene_1_20_mRNA_1	14.1898	14.1465	13.6189	13.6762	13.7922	14.1205	13.3208	13.2608	13.4541	13.807	14.0407	13.9174
maker_scaffold7943_augustus_gene_0_23_mRNA_1	14.0719	14.0364	13.7664	13.7272	13.8674	13.9774	13.4637	13.4873	13.5087	13.7216	13.9178	13.7389
maker_scaffold2905_augustus_gene_1_34_mRNA_1	14.1043	14.1678	14.622	13.816	13.7944	13.6839	13.3519	12.669	12.98	13.7071	13.8903	14.316
maker_scaffold1366_augustus_gene_0_26_mRNA_1	14.6263	14.6206	14.3299	13.5639	13.5467	13.9493	13.0696	13.2784	13.3112	13.5939	13.7726	13.4113
maker_scaffold3761_augustus_gene_0_38_mRNA_1	14.0481	14.1516	13.9208	13.6092	13.7206	13.9207	13.3147	13.3112	13.5369	13.6795	13.8851	13.8249
maker_scaffold404_snap_gene_0_53_mRNA_1	13.3028	13.4673	13.1502	13.7472	13.862	13.8368	13.9273	13.7526	14.0456	13.838	14.1429	13.6405
maker_scaffold4520_snap_gene_1_34_mRNA_1	11.5075	11.3499	11.2147	14.3224	14.4119	14.1345	14.5919	14.5822	14.9653	14.58	14.7021	14.3147
maker_scaffold11605_snap_gene_0_46_mRNA_1	14.2439	13.6546	12.9413	13.8016	13.9204	14.8857	12.7273	12.6532	13.2467	13.8626	14.264	14.374
maker_scaffold2085_augustus_gene_1_36_mRNA_1	14.0808	13.9956	13.5601	13.6204	13.736	14.0307	13.3125	13.233	13.4476	13.7419	13.9541	13.8474
snap_masked_scaffold8285_abinit_gene_0_20_mRNA_1	12.9003	12.9604	13.079	14.0979	14.2174	13.9206	13.8044	13.6112	13.8806	13.7962	14.0295	14.1461
maker_scaffold36_snap_gene_1_32_mRNA_1	13.631	13.7911	13.8474	13.6599	13.6803	13.6564	13.6385	13.7056	13.5923	13.6676	13.6394	13.7319
maker_scaffold6823_snap_gene_1_32_mRNA_1	13.3249	13.405	13.0377	13.7261	13.8699	13.9019	13.8062	13.6329	13.9759	13.842	14.0929	13.6261
maker_scaffold355_augustus_gene_0_28_mRNA_1	13.629	12.812	12.2702	12.9482	13.8009	13.7067	13.4901	13.0691	15.3733	14.0921	14.7748	13.8565
maker_scaffold947_augustus_gene_0_6_mRNA_1	14.4153	14.1458	13.7648	13.6682	13.6001	13.9465	13.2214	12.8514	13.192	13.53	13.7069	13.7213
maker_scaffold11114_augustus_gene_0_52_mRNA_1	14.5089	14.4902	14.0245	13.569	13.581	13.9719	13.0268	12.7709	12.9368	13.4584	13.6899	13.6849
maker_scaffold3286_augustus_gene_0_35_mRNA_1	13.908	14.1352	14.5002	13.1776	13.5712	13.1473	13.3688	13.1004	13.436	13.7863	13.8477	13.648
augustus_masked_scaffold2606_abinit_gene_1_1_mRNA_1	11.746	11.771	12.2281	14.2226	14.363	14.0003	14.4873	13.9982	14.3696	14.0558	14.2485	14.1361
maker_scaffold17729_augustus_gene_0_12_mRNA_1	14.1985	14.2353	13.8641	13.4234	13.5156	13.8907	12.9924	13.1629	13.2721	13.5528	13.7597	13.4581
maker_scaffold1899_augustus_gene_0_42_mRNA_1	13.8477	14.1926	13.9464	13.402	13.5576	13.4498	13.1949	13.4135	13.52	13.5334	13.7683	13.4341
maker_scaffold6986_snap_gene_0_48_mRNA_1	14.2254	14.0318	13.7134	13.1919	13.4166	13.962	12.9444	12.8218	13.1743	13.8812	13.9547	13.7632
maker_scaffold5946_snap_gene_0_24_mRNA_1	13.8833	13.8632	13.8411	13.5055	13.5695	13.7969	13.0185	12.8239	13.1117	13.6403	13.8493	13.9532
snap_masked_scaffold2638_abinit_gene_0_12_mRNA_1	10.7416	10.5923	10.5425	14.401	14.5036	14.8118	14.1863	14.2002	14.6424	14.5881	14.7835	14.6812
maker_scaffold11301_snap_gene_0_10_mRNA_2	13.7705	13.6305	12.7862	13.7304	13.6726	14.1165	13.3397	13.0821	13.2611	13.4108	13.7652	13.4846
maker_scaffold1915_augustus_gene_1_40_mRNA_1	13.7285	13.8529	13.3893	13.4686	13.6032	13.7948	12.9717	13.2858	13.286	13.4537	13.6993	13.3874
maker_scaffold718_augustus_gene_0_42_mRNA_1	12.8636	13.0002	12.6218	13.6286	13.6626	13.8505	13.5576	13.4758	13.7369	13.8617	14.0263	13.582
maker_scaffold271_augustus_gene_0_33_mRNA_1	13.1294	13.2625	12.2943	13.5895	13.8209	13.9353	13.447	13.509	13.6082	13.6439	13.8395	13.5171
maker_scaffold5635_augustus_gene_0_36_mRNA_1	13.9462	13.8678	13.5233	13.3629	13.4686	13.6304	13.0553	12.8398	13.1266	13.405	13.6395	13.4647
augustus_masked_scaffold118_abinit_gene_0_6_mRNA_1	13.933	14.0798	14.2872	13.0046	13.3751	13.1598	12.9594	12.7843	12.8961	13.5425	13.6212	13.5752
maker_scaffold1662_augustus_gene_0_29_mRNA_1	14.212	14.108	14.4156	13.3013	13.516	13.2657	13.2439	12.3737	12.8827	13.0473	13.4099	13.4322
maker_scaffold226_augustus_gene_2_16_mRNA_1	8.24878	8.27302	8.07687	15.0673	15.2881	15.1683	15.2405	15.0465	15.3339	15.109	15.2344	14.9771
maker_scaffold3346_snap_gene_0_27_mRNA_1	13.8469	13.8811	13.4491	13.2401	13.3953	13.6519	12.8205	13.0423	13.1561	13.359	13.5587	13.27
augustus_masked_scaffold573_abinit_gene_0_3_mRNA_1	13.9262	13.9911	13.4753	12.5944	12.8186	13.721	12.7711	13.0453	13.259	13.6025	13.8241	13.5935
snap_masked_scaffold7018_abinit_gene_0_17_mRNA_1	13.6777	13.3628	13.0604	13.3358	13.5008	14.0727	12.6819	12.487	12.8356	13.5956	13.832	13.9815
maker_scaffold5485_snap_gene_0_37_mRNA_1	13.0065	12.816	13.0307	13.3555	13.3835	13.4613	13.4536	13.4442	13.4711	13.6855	13.5306	13.5013
maker_scaffold3560_augustus_gene_0_44_mRNA_1	13.6875	13.7471	13.3379	13.3231	13.4367	13.6463	12.8221	13.1413	13.0924	13.1737	13.4633	13.2232
maker_scaffold217_snap_gene_2_62_mRNA_1	13.9661	14.3016	14.0854	13.1459	13.175	13.0854	12.8669	12.9879	13.0703	13.0062	13.2843	12.9681
maker_scaffold1142_augustus_gene_0_38_mRNA_1	12.5627	12.3118	12.1005	13.6353	13.8004	13.7572	13.6672	13.4032	13.6159	13.693	13.771	13.436
maker_scaffold2910_snap_gene_2_52_mRNA_1	13.4479	13.4816	13.2579	13.2791	13.3916	13.5255	13.0092	13.0446	13.1817	13.2909	13.4434	13.3989
augustus_masked_scaffold10289_abinit_gene_1_3_mRNA_1	14.0018	14.0329	13.4344	12.2471	12.4257	13.6808	12.6335	13.0402	13.2498	13.5919	13.8059	13.4762
augustus_masked_scaffold2894_abinit_gene_1_2_mRNA_1	13.849	13.9272	13.381	13.1703	13.2195	13.6368	12.729	12.9949	13.0069	13.2287	13.3969	13.0573
maker_scaffold8753_snap_gene_1_14_mRNA_1	13.8398	13.8631	13.8839	13.29	13.4173	13.2294	12.8999	12.5377	12.7825	13.0186	13.3089	13.4977
augustus_masked_scaffold2509_abinit_gene_0_10_mRNA_1	9.77916	9.6925	9.59564	14.2933	14.4448	14.7738	14.112	14.2385	14.5309	14.521	14.7323	14.5711
snap_masked_scaffold651_abinit_gene_0_34_mRNA_1	14.0924	14.3261	14.2613	12.8959	13.0478	12.8675	12.9899	12.7671	12.9136	12.9758	13.0497	13.0175
maker_scaffold1906_augustus_gene_3_34_mRNA_1	14.4359	14.7444	14.2958	12.671	12.7527	13.1436	12.3487	12.697	12.8274	13.1691	13.3983	12.6471
augustus_masked_scaffold3450_abinit_gene_0_8_mRNA_1	12.6952	12.6929	12.5977	13.5112	13.6846	13.4576	13.3428	13.268	13.4404	13.3113	13.5422	13.5302
maker_scaffold2383_snap_gene_2_20_mRNA_1	13.574	13.6215	13.3101	13.1548	13.258	13.4466	12.9113	12.8439	12.9596	13.1547	13.4182	13.1794
maker_scaffold9927_snap_gene_0_23_mRNA_1	14.038	13.9822	14.0436	12.9699	13.306	13.4909	12.1095	11.8158	12.1095	13.3042	13.4779	14.1019
maker_scaffold9716_snap_gene_0_19_mRNA_1	13.6573	13.5459	13.2304	13.0911	13.1269	13.371	12.8889	12.7844	12.939	13.3861	13.4775	13.242
maker_scaffold12053_snap_gene_0_25_mRNA_1	13.5945	13.6519	13.2972	13.1715	13.2632	13.3958	12.9287	12.7965	12.9538	13.1296	13.3838	13.166
maker_scaffold2755_snap_gene_0_24_mRNA_1	14.0026	13.7639	13.3196	13.0649	13.2132	13.7178	12.4062	12.2564	12.5349	13.2119	13.5073	13.6499
maker_scaffold6375_augustus_gene_0_13_mRNA_1	14.2493	14.2524	13.9752	13.175	13.3633	13.3817	12.3293	12.2088	12.3662	12.8689	13.0339	13.3874
maker_scaffold7746_snap_gene_0_23_mRNA_1	14.3049	14.2631	13.8866	13.0756	13.078	13.4735	11.9878	12.1985	12.6043	12.9425	13.4028	13.3664
maker_scaffold2729_augustus_gene_0_39_mRNA_1	12.8457	12.8307	12.644	13.2848	13.1969	13.716	13.0966	13.3481	13.3459	13.3791	13.5971	13.269
maker_scaffold5643_augustus_gene_1_29_mRNA_1	14.379	14.628	14.2718	12.6057	12.7869	13.0932	12.2574	12.695	12.7208	13.0316	13.2398	12.7274
maker_scaffold2130_snap_gene_1_37_mRNA_1	13.9693	13.9085	13.3735	13.0596	13.3951	13.7862	12.0414	12.1862	12.5226	13.0946	13.3659	13.638
maker_scaffold10387_augustus_gene_0_13_mRNA_1	12.6927	12.7982	12.7588	13.4936	13.5962	13.3418	13.3558	13.1711	13.2826	13.1118	13.3242	13.3331
maker_scaffold11317_augustus_gene_0_9_mRNA_1	14.0343	13.8418	13.9143	12.9345	12.9522	13.0115	12.8362	13.118	13.0736	12.9811	12.639	12.9208
maker_scaffold2153_augustus_gene_2_18_mRNA_1	13.1093	13.4129	12.9618	13.172	13.4367	13.5262	12.7179	12.9869	12.8045	13.1989	13.5238	13.3638
maker_scaffold1265_augustus_gene_0_32_mRNA_1	13.223	12.9026	13.0363	13.1782	13.1248	13.3056	13.1371	13.1037	13.147	13.3806	13.286	13.2322
maker_scaffold1418_snap_gene_0_45_mRNA_1	13.4424	13.6626	13.4274	13.0542	13.2473	13.3951	12.5511	12.8286	12.6988	13.0388	13.3273	13.2046
maker_scaffold8977_snap_gene_0_19_mRNA_1	12.9121	13.0267	12.2526	13.2407	13.4308	13.5487	13.0655	13.0806	13.2432	13.3444	13.5542	13.1341
maker_scaffold1256_augustus_gene_1_42_mRNA_1	13.3423	13.2861	12.9374	13.1748	13.2149	13.418	12.8954	12.7729	12.9628	13.2451	13.401	13.1
maker_scaffold20_augustus_gene_0_23_mRNA_1	13.7641	13.6705	13.6871	12.9753	13.1334	13.0403	13.0596	12.9625	13.0374	12.7697	12.9482	12.6543
snap_masked_scaffold10065_abinit_gene_0_8_mRNA_1	13.6477	13.6998	13.3803	12.8819	13.1986	13.138	12.6565	12.8907	12.9935	13.0762	12.8707	13.1453
maker_scaffold10287_snap_gene_0_44_mRNA_1	14.4875	14.5464	14.7494	12.4892	12.9071	13.13	11.8042	10.9779	11.5288	13.3142	13.6262	14.0061
maker_scaffold562_augustus_gene_0_34_mRNA_1	14.9092	15.0235	14.9779	12.4434	12.7592	12.853	11.4695	11.8495	12.0011	12.8469	13.2313	13.0523
maker_scaffold2926_snap_gene_1_22_mRNA_1	13.7668	13.7005	13.3623	13.0582	13.0067	13.3818	12.6057	12.7315	12.814	12.9099	13.1358	12.7194
augustus_masked_scaffold3829_abinit_gene_0_1_mRNA_1	12.9046	13.0963	13.1385	12.9696	12.984	13.0767	12.915	12.7915	12.8582	13.4494	13.4099	13.4349
maker_scaffold3896_snap_gene_0_30_mRNA_1	13.1234	13.2237	13.2587	12.9474	12.9052	13.0761	12.7909	13.0557	12.9169	13.4174	13.0587	13.2268
maker_scaffold3244_augustus_gene_0_31_mRNA_1	15.5685	15.6565	15.5756	12.5883	12.9236	12.7984	11.4401	10.9284	11.1338	12.3618	12.7595	13.2527
maker_scaffold20_snap_gene_2_33_mRNA_1	13.2257	13.0416	12.7862	13.2093	13.2181	13.3671	13.1095	12.7748	13.0588	13.0328	13.061	13.0937
maker_scaffold10289_snap_gene_1_42_mRNA_1	13.5674	13.6596	13.3558	12.9071	13.0616	13.1583	12.8666	12.568	12.7703	12.8789	13.1697	12.9696
maker_scaffold763_snap_gene_0_31_mRNA_1	12.9469	12.8578	12.3385	12.7175	12.8516	13.5281	12.8909	12.9947	13.3022	13.4618	13.6455	13.2217
maker_scaffold8096_augustus_gene_0_42_mRNA_1	11.431	11.1617	12.3045	13.6568	13.2915	13.1615	13.6334	13.445	13.6131	13.5902	13.6397	13.6206
snap_masked_scaffold3541_abinit_gene_1_30_mRNA_1	12.0026	11.7226	11.6426	13.3455	13.528	13.6237	13.4817	13.2492	13.3722	13.5345	13.669	13.3765
maker_scaffold815_augustus_gene_2_20_mRNA_1	12.1578	12.7061	13.4477	12.9599	12.5556	11.9323	13.3451	13.9669	14.2582	13.0688	13.5098	12.5613
maker_scaffold562_augustus_gene_0_33_mRNA_1	13.0404	13.0855	13.3697	12.7963	13.1477	12.9169	12.9368	12.6632	12.8481	13.0591	13.0592	13.3009
maker_scaffold1256_augustus_gene_0_26_mRNA_1	13.0564	13.2014	12.3714	13.0718	13.2021	13.4129	12.8037	12.7176	12.8085	13.1027	13.3559	13.0719
maker_scaffold2164_snap_gene_0_22_mRNA_1	13.5362	13.6108	12.977	12.9512	12.9772	13.3911	12.3725	12.3968	12.394	13.0941	13.3223	13.0511
maker_scaffold788_snap_gene_0_26_mRNA_1	7.37171	7.59286	7.27017	14.8137	14.8987	14.7163	14.8258	14.9888	15.1307	14.7942	14.9698	14.6796
maker_scaffold5404_augustus_gene_0_30_mRNA_1	13.4366	13.3199	13.1957	12.9192	12.9963	13.0143	12.78	12.6448	12.8151	12.8819	13.1095	12.8936
snap_masked_scaffold867_abinit_gene_1_8_mRNA_1	13.0405	13.0567	12.0559	13.2303	12.933	13.3093	12.9777	13.2853	12.8151	13.2773	12.8281	13.1098
maker_scaffold7492_snap_gene_0_46_mRNA_1	13.6426	13.81	13.5427	12.7169	12.8007	13.0497	12.4205	12.6434	12.7631	12.7239	12.8925	12.9016
maker_scaffold7156_augustus_gene_0_36_mRNA_1	13.4047	13.3204	12.4323	13.0969	13.141	13.0262	13.1506	13.0488	13.0973	12.9093	12.6432	12.6011
augustus_masked_scaffold10208_abinit_gene_0_14_mRNA_1	13.8126	13.8935	13.8752	12.9711	13.0732	13.1391	12.0376	12.1738	12.3532	12.492	12.8017	13.1005
maker_scaffold8421_augustus_gene_0_22_mRNA_1	14.2377	14.2231	14.2957	12.6744	12.8532	12.7953	12.056	11.9626	12.0244	12.6151	12.7649	13.1022
maker_scaffold4931_augustus_gene_1_11_mRNA_1	7.46658	7.12188	6.91624	14.805	14.9501	14.8158	14.8118	15.0116	15.0687	14.8779	14.9979	14.76
augustus_masked_scaffold1561_abinit_gene_0_0_mRNA_1	13.2439	13.2673	12.9776	12.7919	13.0854	13.1102	12.583	12.5726	12.5495	12.9634	13.1386	13.1256
maker_scaffold105_snap_gene_2_63_mRNA_1	13.5166	13.483	13.5022	12.8258	12.8802	13.1543	12.2333	12.0109	12.2973	12.8978	13.1875	13.3566
maker_scaffold8352_augustus_gene_1_17_mRNA_1	13.5263	13.5538	13.4169	12.6448	12.8113	12.9005	12.5358	12.3496	12.6775	12.8771	13.1306	12.8892
maker_scaffold594_augustus_gene_0_19_mRNA_1	13.4167	13.5043	14.0985	12.961	12.9217	12.7062	12.5607	12.0574	12.2976	12.5409	12.8714	13.3018
maker_scaffold4663_augustus_gene_0_29_mRNA_1	13.0663	13.1155	12.8808	12.8955	13.0455	12.9207	12.879	12.6782	12.7859	12.9142	12.9844	13.0596
maker_scaffold4253_snap_gene_1_10_mRNA_1	13.5694	13.4613	13.5213	13.0507	13.1791	12.7016	13.0563	11.8546	12.3025	12.4339	12.776	12.9127
maker_scaffold262_snap_gene_1_16_mRNA_1	11.9055	11.8757	11.3615	13.2187	13.2796	13.4584	13.381	13.4192	13.4501	13.173	13.3239	12.9543
maker_scaffold4548_snap_gene_0_39_mRNA_1	12.9882	13.1385	12.4283	12.929	12.7715	13.0168	12.6221	13.0093	12.8341	13.0857	12.8506	13.0634
augustus_masked_scaffold5727_abinit_gene_0_8_mRNA_1	13.5929	13.3799	13.0586	12.7242	12.707	13.1167	12.2602	11.9781	12.4561	13.0481	13.1704	13.1616
maker_scaffold3132_snap_gene_0_15_mRNA_1	12.8488	12.9128	12.982	12.8644	12.9066	12.8122	12.7344	12.8719	12.9459	12.9032	12.8925	12.8751
maker_scaffold3153_snap_gene_0_19_mRNA_1	12.9413	13.0831	13.2752	12.8575	12.7999	12.7499	12.5813	12.9528	12.8943	12.7766	12.7516	12.8603
augustus_masked_scaffold17594_abinit_gene_0_0_mRNA_1	12.369	12.5341	12.6404	13.104	13.2583	13.0097	12.6771	12.5609	12.8114	12.8877	13.0725	13.3604
maker_scaffold9578_augustus_gene_0_12_mRNA_1	13.3202	13.2769	13.2043	12.6865	12.7635	12.8153	12.5548	12.4175	12.6163	12.7121	13.0049	12.794
snap_masked_scaffold3196_abinit_gene_0_24_mRNA_1	10.7754	10.9294	11.3486	13.2463	13.2847	13.2386	13.4297	13.1051	13.5131	13.6793	13.8602	13.6286
maker_scaffold4271_snap_gene_0_32_mRNA_1	13.0768	13.1314	13.2183	12.5549	12.6665	12.8195	12.4124	12.5649	12.6297	12.8903	12.9604	13.0474
maker_scaffold1092_snap_gene_0_32_mRNA_1	13.4974	13.4616	12.9014	12.8221	12.9737	13.1494	12.3519	12.1314	12.2346	12.7555	12.8634	12.674
augustus_masked_scaffold7915_abinit_gene_0_2_mRNA_1	13.4609	13.5421	13.2357	12.7772	12.8499	12.6296	12.4888	12.2395	12.5088	12.5095	12.7201	12.7321
augustus_masked_scaffold12654_abinit_gene_0_0_mRNA_1	12.9057	12.989	12.9602	12.8035	12.9728	12.7872	12.6116	12.8486	12.8522	12.4985	12.6997	12.6876
maker_scaffold6033_augustus_gene_0_25_mRNA_1	12.4578	12.6598	12.4678	12.7419	12.7877	12.9115	12.951	12.7242	12.8772	12.9851	13.1108	12.8626
maker_scaffold8789_snap_gene_0_6_mRNA_1	12.8878	13.0035	12.6441	12.9064	13.0051	13.0625	12.4686	12.7724	12.6841	12.636	12.8076	12.5969
maker_scaffold780_augustus_gene_0_30_mRNA_1	12.4517	12.4277	12.4013	12.7484	12.8579	12.9978	12.5503	12.4779	12.7357	13.1399	13.2485	13.1791
snap_masked_scaffold981_abinit_gene_0_19_mRNA_1	11.1359	11.2065	11.6255	13.2785	13.3776	13.1592	13.3943	13.1247	13.2589	13.0808	13.2662	13.2327
maker_scaffold2462_augustus_gene_1_45_mRNA_1	13.6362	13.4612	13.4881	12.5466	12.4994	12.5444	12.3488	12.6599	12.6432	12.5248	12.202	12.5635
maker_scaffold3688_snap_gene_0_36_mRNA_1	13.1363	13.0228	12.8383	12.5319	12.5966	12.9146	12.5336	12.5615	12.7442	12.7693	12.9442	12.5171
maker_scaffold4152_augustus_gene_0_29_mRNA_1	12.6388	12.7586	12.7093	12.725	12.4812	12.9565	12.3364	12.8965	12.5144	13.2894	12.7623	13.0324
maker_scaffold235_snap_gene_0_47_mRNA_1	15.1796	15.327	15.2794	12.1546	12.5167	12.3544	11.0904	10.8862	11.0345	12.1743	12.3457	12.7556
augustus_masked_scaffold1087_abinit_gene_0_3_mRNA_1	13.0254	12.9739	12.5644	12.748	12.8884	13.0071	12.4032	12.2241	12.522	12.7413	12.9169	12.8705
maker_scaffold4627_snap_gene_1_47_mRNA_1	11.6461	12.3845	11.9777	12.4572	12.774	13.2511	12.3434	12.6916	12.7854	13.6484	13.4761	13.4385
maker_scaffold2802_augustus_gene_0_21_mRNA_1	12.7161	12.8135	12.5606	12.6881	12.6826	12.8124	12.8272	12.681	12.8582	12.748	12.9704	12.5023
snap_masked_scaffold5079_abinit_gene_0_17_mRNA_1	13.0609	13.1245	12.8657	12.5604	12.4211	12.7372	12.1865	12.6361	12.4773	12.9429	12.8402	12.9806
maker_scaffold3096_augustus_gene_2_17_mRNA_1	12.9741	12.9588	11.6351	13.1049	13.2723	12.9338	13.3188	12.4136	12.6441	12.6664	12.4923	12.4114
maker_scaffold5018_augustus_gene_1_39_mRNA_1	13.1209	13.2856	13.4566	12.4413	12.5536	12.401	12.4257	12.4643	12.5493	12.6793	12.7723	12.6719
maker_scaffold7388_snap_gene_1_39_mRNA_1	13.0976	13.1295	12.8829	12.6239	12.7144	12.7719	12.5071	12.4299	12.6034	12.655	12.6973	12.6436
maker_scaffold1281_augustus_gene_2_32_mRNA_1	13.5661	13.4794	13.5772	12.5131	12.6085	12.7388	11.8897	12.1388	12.2805	12.4522	12.6354	12.8732
maker_scaffold6472_augustus_gene_2_10_mRNA_1	13.5273	13.7029	14.0666	11.8155	11.6967	12.0979	11.51	12.1628	12.4834	13.393	13.2493	12.9721
maker_scaffold6101_augustus_gene_0_16_mRNA_1	11.955	12.2557	11.8484	12.8482	12.876	13.197	12.374	12.8318	12.7287	13.4164	13.1272	13.1009
maker_scaffold2130_augustus_gene_2_26_mRNA_1	12.7595	12.6645	12.3563	12.7646	12.9231	13.0379	12.5695	12.4865	12.5644	12.7184	12.8771	12.7378
maker_scaffold1531_augustus_gene_0_11_mRNA_1	11.6623	11.6064	10.7493	13.0552	13.234	13.3421	13.1169	13.0867	13.1594	13.135	13.3224	12.9478
augustus_masked_scaffold4519_abinit_gene_0_10_mRNA_1	13.4935	13.5314	13.3417	12.6163	12.8856	12.8476	11.8665	11.8423	11.8936	12.4379	12.6182	12.9915
maker_scaffold3487_augustus_gene_1_29_mRNA_1	13.4617	13.4974	13.3419	12.4436	12.4909	12.5622	12.283	11.9371	12.3387	12.5322	12.8007	12.5842
maker_scaffold2944_augustus_gene_0_25_mRNA_1	13.2539	13.2963	13.26	12.6256	12.8144	12.7568	12.1288	11.7117	12.0414	12.5315	12.7836	13.0209
maker_scaffold4646_snap_gene_0_36_mRNA_1	12.4553	12.5817	12.5184	12.8415	12.8705	12.717	12.6438	12.3743	12.5542	12.8595	12.9078	12.8921
maker_scaffold12097_snap_gene_0_14_mRNA_1	11.0347	11.0482	11.4697	12.8995	13.1294	13.0627	12.8595	12.8248	13.0992	13.543	13.5873	13.6351
augustus_masked_scaffold7196_abinit_gene_0_3_mRNA_1	13.0696	13.2719	12.7089	12.4014	12.5866	12.647	12.0805	12.4327	12.2731	12.6944	12.7613	13.1212
maker_scaffold2786_augustus_gene_0_27_mRNA_1	13.5131	13.592	13.3358	12.3654	12.3861	12.4859	12.2361	12.0064	12.4315	12.4159	12.5961	12.3857
maker_scaffold8531_snap_gene_0_13_mRNA_1	13.1241	12.9296	12.514	12.8678	12.7364	12.6567	12.7322	12.3589	12.2335	12.5032	12.5579	12.5087
maker_scaffold8596_augustus_gene_0_43_mRNA_1	13.7403	13.759	13.3131	12.363	12.4663	12.7298	11.8228	11.8362	12.0386	12.3649	12.5232	12.5932
augustus_masked_scaffold3368_abinit_gene_0_2_mRNA_1	12.7744	11.7454	11.3714	13.1281	13.3443	13.9784	12.1599	12.0479	12.4248	12.643	12.8739	12.9898
maker_scaffold271_snap_gene_2_64_mRNA_1	13.6359	13.6465	13.5149	12.2272	12.2542	12.3822	12.1985	12.0598	12.3539	12.373	12.5591	12.2374
maker_scaffold1281_snap_gene_2_44_mRNA_1	13.1129	13.0107	13.5907	12.1003	12.008	12.0374	12.305	12.4906	12.7703	12.4169	12.615	12.8154
maker_scaffold293_augustus_gene_0_49_mRNA_1	13.7945	13.7614	13.8546	12.3442	12.5351	12.2444	12.2507	12.0009	12.0757	12.0365	12.1446	12.0845
maker_scaffold5256_snap_gene_0_22_mRNA_1	10.859	10.9279	11.1635	12.8847	13.0288	12.8677	13.1624	13.0278	13.2604	13.275	13.3644	13.208
maker_scaffold6020_augustus_gene_1_25_mRNA_1	13.3515	13.2776	12.8296	12.5569	12.6825	12.9223	12.1102	11.6822	12.014	12.4126	12.7111	12.412
maker_scaffold6382_augustus_gene_0_20_mRNA_1	12.7974	12.8933	13.0143	12.2307	12.2801	12.4763	12.0407	12.3931	12.3968	12.823	12.7702	12.823
maker_scaffold5018_augustus_gene_1_37_mRNA_1	12.5833	12.6032	12.3103	12.5178	12.2508	12.7984	12.1628	12.6604	12.327	13.0968	12.5573	12.824
maker_scaffold399_snap_gene_1_30_mRNA_1	13.6961	13.6656	13.2718	12.2151	12.4365	12.6897	11.8428	11.8225	11.8713	12.2607	12.4253	12.4796
maker_scaffold10020_augustus_gene_0_17_mRNA_1	11.8112	11.6891	11.6744	12.9733	12.9944	12.9325	12.8302	12.4946	12.7343	12.7645	12.9812	12.7534
augustus_masked_scaffold573_abinit_gene_0_4_mRNA_1	13.3463	13.4781	13.3403	12.2968	12.5286	12.4561	12.2789	11.9476	12.1017	12.1812	12.3905	12.2066
maker_scaffold556_augustus_gene_0_34_mRNA_1	12.3232	12.4183	12.1292	12.4883	12.5541	12.7162	12.503	12.4739	12.835	12.7247	12.8982	12.4609
maker_scaffold461_snap_gene_3_30_mRNA_1	13.6882	13.5363	13.6431	12.1539	12.4067	12.381	11.9253	11.9915	12.0619	12.0801	12.1808	12.4185
maker_scaffold1891_augustus_gene_0_11_mRNA_1	11.426	11.0703	11.1675	13.0115	13.179	13.0004	13.062	13.0915	13.0509	12.7802	12.8577	12.6852
maker_scaffold6231_snap_gene_0_34_mRNA_1	13.9779	14.0661	14.3046	11.9561	12.2666	12.3249	11.3144	10.4332	11.0456	12.5759	12.8446	13.2325
maker_scaffold321_snap_gene_1_39_mRNA_1	12.608	12.5928	11.5692	12.3772	12.2744	12.6357	12.3153	12.5332	13.152	12.8633	12.8118	12.6095
maker_scaffold2175_snap_gene_0_38_mRNA_1	13.0416	12.9677	12.6235	12.4123	12.4404	12.8642	11.9764	12.0101	12.1537	12.4752	12.6605	12.6194
maker_scaffold105_snap_gene_2_68_mRNA_1	13.5095	13.1813	13.2356	12.5117	12.4431	12.3225	12.4299	11.8876	12.2263	11.9234	12.1302	12.2821
maker_scaffold4915_snap_gene_0_20_mRNA_1	12.8219	13.0398	12.9056	12.29	12.3484	12.2783	12.5143	12.1856	12.2876	12.4162	12.6424	12.3342
maker_scaffold1937_snap_gene_0_36_mRNA_1	13.3293	13.3965	13.309	12.4451	12.5434	12.3126	12.3384	12.1426	12.1869	11.9651	12.0844	11.9438
maker_scaffold3652_augustus_gene_0_39_mRNA_1	12.5458	12.4878	12.5385	12.355	12.4485	12.5184	12.3629	12.3016	12.3969	12.7963	12.696	12.5383
snap_masked_scaffold2828_abinit_gene_1_7_mRNA_1	7.65666	7.62115	7.80387	14.0673	14.259	14.0173	14.1642	14.0722	14.3127	13.9963	14.1344	13.8492
maker_scaffold756_augustus_gene_1_43_mRNA_1	12.7894	12.7432	12.5048	12.5488	12.5261	12.9247	12.0133	12.1489	12.2093	12.3591	12.5632	12.5931
maker_scaffold186_augustus_gene_0_30_mRNA_1	14.1388	14.5689	14.6037	11.6864	12.2916	11.5958	11.4869	11.2628	11.602	12.042	11.698	12.9114
augustus_masked_scaffold2815_abinit_gene_0_6_mRNA_1	12.8266	12.8738	12.7321	12.5596	12.6478	12.5351	12.2861	12.284	12.3097	12.0131	12.311	12.5079
maker_scaffold3688_augustus_gene_0_31_mRNA_1	12.4266	12.3745	12.2284	12.5547	12.6918	12.6776	12.7142	12.5279	12.5627	12.3701	12.5583	12.1356
maker_scaffold37_augustus_gene_0_37_mRNA_1	12.1575	12.1654	11.7074	12.5181	12.6321	12.7816	12.4459	12.5303	12.6732	12.6701	12.9015	12.396
maker_scaffold48_snap_gene_1_57_mRNA_1	13.1584	13.2216	12.8054	12.2065	12.3978	12.7068	11.6889	11.9818	12.0734	12.3647	12.5434	12.3951
maker_scaffold1906_augustus_gene_2_40_mRNA_1	12.324	12.0929	11.8263	12.6597	12.8444	12.806	12.4668	12.3103	12.3867	12.5357	12.612	12.6342
maker_scaffold4548_snap_gene_0_42_mRNA_1	12.9367	12.9436	12.954	12.7001	13.0145	12.2637	12.6505	11.6279	11.9004	12.0446	12.1312	12.3259
maker_scaffold3571_snap_gene_1_42_mRNA_1	12.6728	12.672	12.6608	12.2996	12.2793	12.4352	12.13	12.1232	12.4373	12.6293	12.6832	12.4592
maker_scaffold1811_snap_gene_0_35_mRNA_1	13.1009	12.8565	13.0358	12.2439	12.0654	12.3179	11.9867	12.1028	12.2426	12.52	12.4072	12.5823
maker_scaffold7598_augustus_gene_0_28_mRNA_1	13.1658	13.3912	13.0175	12.1404	12.2342	12.506	11.8066	12.1354	12.1294	12.2726	12.2853	12.3646
maker_scaffold12593_snap_gene_0_27_mRNA_1	13.4643	13.398	13.8166	11.4274	11.519	12.1612	11.27	11.7041	12.0315	12.9776	12.8323	12.8383
maker_scaffold1051_snap_gene_0_72_mRNA_1	12.4838	12.5087	12.1261	12.5428	12.7139	12.6434	12.4829	12.2865	12.4138	12.3434	12.4776	12.3285
snap_masked_scaffold118_abinit_gene_1_33_mRNA_1	13.9944	13.8736	13.782	12.3372	12.3412	12.3356	11.8156	11.7068	11.8707	11.6735	12.0903	11.3362
maker_scaffold5534_snap_gene_0_42_mRNA_1	12.7574	12.7451	12.3414	12.4903	12.4755	12.5926	12.1794	11.9631	12.107	12.331	12.5834	12.4347
maker_scaffold5926_augustus_gene_0_34_mRNA_1	13.5004	13.1334	13.2033	12.4367	12.3009	12.0853	12.2363	11.8041	12.0832	11.9044	12.0749	12.1838
maker_scaffold3267_snap_gene_1_33_mRNA_1	13.3226	13.2048	13.7279	11.1584	10.9935	12.0874	10.9255	11.9034	12.2348	13.2464	13.0461	13.0462
maker_scaffold2575_snap_gene_0_29_mRNA_1	12.8358	12.9311	12.5892	12.3386	12.5171	12.7891	11.745	11.7557	11.9076	12.3233	12.5223	12.5983
snap_masked_scaffold868_abinit_gene_1_12_mRNA_1	12.2269	12.2335	10.8629	12.7627	12.5263	12.9505	12.4931	12.7358	12.3233	12.7256	12.3496	12.6125
maker_scaffold1506_augustus_gene_1_8_mRNA_1	12.7134	12.7424	12.5884	12.3531	12.552	12.5301	12.2658	12.0834	12.2508	12.0646	12.3448	12.2854
snap_masked_scaffold6227_abinit_gene_0_5_mRNA_1	13.4222	13.6111	13.593	11.8058	12.0323	12.2283	11.3264	11.6023	11.6146	12.3005	12.3697	12.7346
maker_scaffold5601_augustus_gene_2_36_mRNA_1	11.4197	11.1964	11.0036	12.8617	12.9323	12.88	12.6927	12.8263	12.7558	12.6417	12.7925	12.5961
maker_scaffold321_augustus_gene_1_34_mRNA_1	13.0462	12.9335	11.4537	12.1852	12.377	12.6081	12.2665	12.1695	12.5964	12.3297	12.4189	12.1046
maker_scaffold1109_snap_gene_0_34_mRNA_1	12.9231	12.598	12.4078	12.2175	12.3198	12.2131	12.3276	12.2361	12.4625	12.2233	12.3587	12.132
augustus_masked_scaffold6690_abinit_gene_0_3_mRNA_1	12.5192	12.654	12.6577	12.144	12.1785	12.3247	11.8214	12.0559	12.1767	12.5657	12.7253	12.5917
maker_scaffold2042_snap_gene_2_45_mRNA_1	10.9031	10.7861	11.1988	12.5055	12.5893	12.9059	12.7443	12.2107	13.061	13.3135	13.2947	12.8949
maker_scaffold1753_snap_gene_1_31_mRNA_1	11.4137	11.3119	11.1618	12.5477	12.7011	12.757	12.7428	12.6193	12.8909	12.7769	12.9433	12.4295
maker_scaffold1673_snap_gene_0_59_mRNA_1	13.4085	13.3695	13.3666	11.9629	12.0789	12.1747	11.5476	11.4099	11.6384	12.2588	12.4208	12.5648
maker_scaffold21_augustus_gene_2_35_mRNA_1	13.3847	13.1899	13.5333	11.8465	12.0664	12.0467	11.8668	11.5233	11.8866	12.1484	12.2436	12.4221
snap_masked_scaffold3123_abinit_gene_1_22_mRNA_1	13.1384	12.8811	13.4944	11.7834	11.9889	11.909	11.425	11.4721	11.7455	12.6874	12.7019	12.8756
maker_scaffold8259_augustus_gene_0_25_mRNA_1	12.8448	12.7425	12.603	11.8982	12.2968	12.2815	11.2328	11.4433	12.3153	12.989	13.1189	12.3331
maker_scaffold5322_augustus_gene_1_39_mRNA_1	11.7087	11.7373	11.8348	12.7144	12.8246	12.5992	12.5135	12.4011	12.4047	12.2766	12.4494	12.6088
maker_scaffold2283_snap_gene_0_38_mRNA_1	12.9142	13.0862	12.8694	12.0646	12.0932	12.45	11.9527	11.8695	11.8834	12.0634	12.3869	12.326
augustus_masked_scaffold4371_abinit_gene_0_11_mRNA_1	13.1757	13.3563	13.4074	11.7769	11.9887	11.8909	11.5194	11.8117	11.9953	12.1637	12.2259	12.5345
augustus_masked_scaffold467_abinit_gene_0_3_mRNA_1	12.9999	13.0571	12.9586	12.4416	12.5996	11.9717	12.501	11.6136	11.9086	11.8528	12.0018	11.8146
maker_scaffold3223_augustus_gene_2_49_mRNA_1	12.1891	12.1288	12.193	12.2405	12.2487	12.3224	12.2304	12.2396	12.3781	12.6229	12.5656	12.3423
maker_scaffold4141_augustus_gene_0_9_mRNA_1	12.2907	12.3529	11.8703	12.2543	12.4118	12.6884	12.0394	12.1756	12.2659	12.3947	12.6286	12.3216
maker_scaffold371_augustus_gene_1_36_mRNA_1	13.7935	13.8114	13.8406	11.9912	12.1889	12.0387	11.4537	11.1269	11.3883	11.8577	12.0462	12.0981
snap_masked_scaffold1502_abinit_gene_0_21_mRNA_1	12.4519	12.4889	11.8788	12.4031	12.3936	12.5341	12.1654	12.0307	12.1657	12.3039	12.5156	12.288
maker_scaffold7562_augustus_gene_0_33_mRNA_1	12.2408	12.043	12.0983	12.2517	12.0736	12.3387	12.0767	12.6366	12.3985	12.6279	12.2909	12.4866
maker_scaffold5349_snap_gene_0_21_mRNA_1	14.4541	14.6117	14.6681	11.876	11.9611	11.8032	11.0541	10.7151	10.8943	11.5068	11.8083	12.1351
maker_scaffold973_snap_gene_3_39_mRNA_1	12.2052	12.0283	11.4255	12.3716	12.5717	12.6954	12.1865	12.1616	12.3567	12.401	12.6404	12.3735
maker_scaffold8601_snap_gene_0_39_mRNA_1	12.2047	12.0763	12.1324	12.2239	12.3358	12.7892	11.8837	11.8001	11.9666	12.5838	12.697	12.6888
snap_masked_scaffold5973_abinit_gene_0_18_mRNA_1	12.7664	12.8497	12.7869	12.0702	12.1821	12.2854	12.0957	11.9123	12.0723	12.0155	12.0459	12.2601
maker_scaffold2019_augustus_gene_1_16_mRNA_1	11.7547	11.7512	11.5071	12.31	12.4868	12.5505	12.4432	12.3438	12.6033	12.5327	12.7773	12.2702
maker_scaffold370_snap_gene_0_28_mRNA_1	11.2162	11.372	11.5526	12.651	12.7103	12.6043	12.6572	12.4683	12.4589	12.3616	12.4729	12.6873
maker_scaffold11477_augustus_gene_0_14_mRNA_1	12.8994	13.0453	12.733	12.1237	12.3274	12.3815	11.8854	11.8188	11.9895	12.0656	12.2343	11.6999
maker_scaffold11301_snap_gene_0_10_mRNA_1	12.2724	12.4205	11.5938	12.3604	12.5281	12.8538	11.9116	12.1629	12.1804	12.1355	12.4087	12.3665
augustus_masked_scaffold3443_abinit_gene_0_4_mRNA_1	11.8508	12.0546	12.1673	12.2932	12.3511	12.6084	12.0104	12.0897	12.0581	12.4095	12.6237	12.653
maker_scaffold4380_snap_gene_1_45_mRNA_1	11.8975	11.3436	10.7363	12.3837	12.5606	13.0617	12.4339	12.6416	12.4123	12.6569	12.5611	12.4803
maker_scaffold1536_snap_gene_2_46_mRNA_1	13.0873	13.063	13.0392	11.8686	12.1654	12.1554	11.5441	11.7162	11.8786	12.2342	12.1218	12.2033
maker_scaffold10444_augustus_gene_0_21_mRNA_1	13.2774	13.475	13.4983	11.8802	12.0388	12.0218	11.6864	12.071	11.8059	11.7033	11.8983	11.7159
maker_scaffold7338_snap_gene_0_41_mRNA_1	13.1773	13.0522	12.8881	11.9292	12.0764	12.3621	11.5868	11.5557	11.7705	12.0569	12.327	12.2378
maker_scaffold882_augustus_gene_1_47_mRNA_1	11.3622	10.9228	10.9551	12.7001	12.807	12.8155	12.6382	12.4836	12.5385	12.5466	12.6411	12.4568
maker_scaffold7838_augustus_gene_0_27_mRNA_1	13.7604	13.8264	13.3947	11.8303	11.9547	12.2126	11.0817	11.3402	11.4476	11.8538	12.0472	12.1082
maker_scaffold5225_snap_gene_0_26_mRNA_1	12.9075	12.9412	12.8915	12.0289	12.2212	12.0796	11.9896	11.7234	11.9541	11.8428	12.0725	12.1635
maker_scaffold6673_augustus_gene_0_25_mRNA_1	11.707	11.4629	11.4482	12.5312	12.6764	12.6097	12.4695	12.2548	12.3559	12.3722	12.4729	12.3238
maker_scaffold1083_snap_gene_3_26_mRNA_1	10.5849	10.6235	10.8932	12.8107	12.8548	12.7562	12.8375	12.6953	12.6451	12.5496	12.6037	12.8105
maker_scaffold5373_augustus_gene_0_28_mRNA_1	13.7223	13.6616	13.4236	11.7224	11.9514	12.221	11.276	11.1697	11.4244	11.9566	12.0009	12.1246
maker_scaffold1561_augustus_gene_0_30_mRNA_1	11.7506	11.8001	11.4097	12.1964	12.3439	12.495	12.1671	12.4096	12.4374	12.5451	12.7218	12.2683
maker_scaffold2403_augustus_gene_0_37_mRNA_1	8.86561	8.77055	8.86697	13.331	13.366	13.4536	13.2828	13.0644	13.3755	13.4133	13.4377	13.2893
maker_scaffold1231_snap_gene_0_35_mRNA_1	12.5161	12.3982	12.2803	11.909	12.0579	12.4094	12.055	11.9676	12.246	12.2323	12.4511	11.9616
maker_scaffold781_snap_gene_4_49_mRNA_1	11.7896	12.1553	11.9183	12.2004	12.2738	12.2109	12.1216	12.0908	12.2025	12.5034	12.5239	12.4747
maker_scaffold3628_snap_gene_1_37_mRNA_1	13.2349	13.2506	13.1354	11.8415	11.9091	12.179	11.6811	11.7367	11.9441	11.7725	12.0156	11.7637
maker_scaffold3074_augustus_gene_1_15_mRNA_1	12.5392	11.785	12.2825	11.7689	11.9291	12.7539	11.7194	11.9984	12.1627	12.3957	12.5767	12.5478
maker_scaffold9472_augustus_gene_0_34_mRNA_1	12.0573	12.0553	11.366	12.4989	12.5525	12.5136	12.305	12.0314	12.0984	12.2832	12.4791	12.2146
augustus_masked_scaffold3524_abinit_gene_1_1_mRNA_1	12.554	12.489	12.5818	12.0327	11.8781	12.1216	11.8528	11.9683	11.9448	12.3978	12.2161	12.2815
maker_scaffold2300_augustus_gene_1_12_mRNA_1	12.897	12.7976	12.797	11.9639	11.9287	11.8274	11.9848	11.7626	11.897	12.3755	12.0079	12.0555
augustus_masked_scaffold1839_abinit_gene_0_3_mRNA_1	13.1256	13.1812	12.9101	11.9564	12.0161	12.0017	11.588	11.5658	11.6077	12.0381	12.1206	12.1783
augustus_masked_scaffold2913_abinit_gene_2_4_mRNA_1	11.4564	11.5378	11.028	12.3351	12.5967	12.6375	12.226	12.2474	12.4184	12.5799	12.7665	12.3912
maker_scaffold462_augustus_gene_2_33_mRNA_1	13.8983	13.9139	13.659	11.8904	11.747	11.9956	11.4534	11.8369	11.4576	11.7312	11.1591	11.4096
maker_scaffold2042_snap_gene_2_42_mRNA_1	11.0811	10.9872	11.0616	12.5334	12.6954	12.5329	12.6939	12.4074	12.5936	12.4992	12.6355	12.3198
maker_scaffold1292_snap_gene_2_20_mRNA_1	11.4005	11.4148	11.4769	12.256	12.351	12.4315	12.3151	12.1275	12.4909	12.5499	12.7076	12.4904
augustus_masked_scaffold8463_abinit_gene_0_8_mRNA_1	12.7169	12.7289	12.1944	12.0325	12.2437	12.4502	11.7238	11.81	11.8607	11.9891	12.2623	11.9848
maker_scaffold2403_augustus_gene_0_35_mRNA_1	12.8406	12.9138	12.4431	11.9865	12.0873	12.3894	11.5099	11.6933	11.9048	11.9513	12.2078	11.9879
maker_scaffold979_snap_gene_0_48_mRNA_1	11.3192	11.464	12.0395	12.4314	12.2562	11.6729	12.9261	13.0394	12.8542	12.0287	12.0349	11.7062
maker_scaffold789_snap_gene_0_31_mRNA_1	11.4189	11.341	10.6113	12.4088	12.5789	12.6703	12.3618	12.4515	12.5257	12.4559	12.6147	12.3212
snap_masked_scaffold9927_abinit_gene_0_9_mRNA_1	13.1185	13.2144	12.6578	11.9857	12.2923	12.005	11.4805	11.125	11.431	12.0454	12.1709	12.2187
augustus_masked_scaffold3780_abinit_gene_1_8_mRNA_1	11.5684	11.3123	11.0357	12.2729	12.2805	12.6371	12.2431	12.6341	12.4006	12.7082	12.2612	12.3882
maker_scaffold1407_snap_gene_2_41_mRNA_1	11.734	11.818	11.2076	12.217	12.581	12.4727	12.068	11.9287	12.082	12.5635	12.6683	12.3982
maker_scaffold686_augustus_gene_0_45_mRNA_1	11.6201	11.4696	11.0741	12.2974	12.3294	12.4613	12.3626	12.0788	12.4201	12.5677	12.5148	12.4696
maker_scaffold4845_augustus_gene_0_13_mRNA_1	10.8323	10.4127	10.5578	12.6996	12.9585	12.7188	12.8737	12.8143	12.6389	12.4573	12.4388	12.2338
maker_scaffold115_snap_gene_1_50_mRNA_1	12.4139	12.5204	12.3957	11.9554	12.0348	12.2024	11.8395	11.7983	11.8922	12.1714	12.1904	12.2132
maker_scaffold6833_augustus_gene_0_10_mRNA_1	10.7209	10.2322	10.3952	12.6707	12.8451	12.7212	12.7997	12.6066	12.7724	12.6479	12.7603	12.4322
maker_scaffold3929_snap_gene_1_36_mRNA_1	12.7126	12.6855	12.6358	11.9042	12.0403	12.169	11.8157	11.9191	12.0418	11.9151	11.9627	11.6953
augustus_masked_scaffold3091_abinit_gene_0_0_mRNA_1	13.5141	13.5384	13.3482	11.9176	11.7571	12.207	11.5308	11.8807	11.2929	11.729	11.2926	11.4697
snap_masked_scaffold3379_abinit_gene_1_10_mRNA_1	11.7232	11.4108	11.5044	12.3099	12.5724	12.625	11.603	11.7127	12.0312	12.4612	12.5801	12.8863
maker_scaffold389_augustus_gene_1_40_mRNA_1	12.2263	12.0946	11.953	11.9809	12.1782	12.4577	11.6585	11.7313	11.9059	12.2539	12.3955	12.4945
maker_scaffold613_snap_gene_0_40_mRNA_1	10.9763	10.7862	10.9582	12.5092	12.6415	12.4564	12.7028	12.4406	12.5685	12.4427	12.4767	12.319
maker_scaffold555_augustus_gene_0_38_mRNA_1	12.6117	12.5757	12.331	11.9377	11.9883	12.1247	11.8207	11.7211	11.8777	12.0571	12.1111	12.0991
maker_scaffold2706_augustus_gene_0_37_mRNA_1	12.2226	12.0719	11.3619	12.146	12.273	12.5316	11.8613	11.7693	12.0666	12.1787	12.4593	12.2028
maker_scaffold1949_augustus_gene_0_27_mRNA_1	11.7528	11.6916	11.8395	12.2307	12.3866	12.1949	12.2403	12.2722	12.2812	12.0382	12.1389	12.0652
augustus_masked_scaffold9992_abinit_gene_0_4_mRNA_1	10.5698	10.6575	10.6704	12.4176	12.5792	12.5722	12.407	12.2643	12.6567	12.6987	12.8891	12.6141
maker_scaffold12462_snap_gene_0_12_mRNA_1	12.6286	12.6926	12.9158	11.9064	11.9993	11.9321	11.7811	11.4682	11.7912	12.0286	12.0592	11.7791
snap_masked_scaffold2585_abinit_gene_0_17_mRNA_1	13.5207	13.4431	13.649	11.5753	11.6	11.5466	11.3895	11.2703	11.5066	11.7389	11.8979	11.8116
augustus_masked_scaffold819_abinit_gene_0_0_mRNA_1	7.20579	6.737	8.15473	13.6468	13.6233	13.5652	13.8963	13.6549	13.7649	13.5416	13.5598	13.5438
snap_masked_scaffold547_abinit_gene_0_14_mRNA_1	11.4769	11.0549	11.0158	12.4576	12.4931	12.4897	12.5404	12.181	12.3092	12.2936	12.4382	12.078
maker_scaffold2363_augustus_gene_0_42_mRNA_1	12.2869	12.1466	12.3311	12.1006	12.2005	12.0476	12.2021	11.9102	11.9363	11.8997	11.9916	11.7586
maker_scaffold1958_snap_gene_0_55_mRNA_1	12.6018	12.5161	13.0478	11.4653	11.4043	11.6132	11.6988	12.0411	12.2122	11.858	12.0769	12.259
maker_scaffold12917_snap_gene_0_19_mRNA_1	12.484	11.9223	13.0326	10.9703	11.4104	12.0172	11.4307	11.9801	12.0909	12.3995	12.5229	12.4182
maker_scaffold4915_augustus_gene_0_16_mRNA_1	11.707	11.7069	11.9532	12.1338	12.1551	11.9051	12.1779	12.0023	12.2426	12.1467	12.2904	12.193
maker_scaffold1757_snap_gene_2_56_mRNA_1	10.7775	10.5715	10.4256	12.4137	12.3961	12.6645	12.6341	12.3166	12.7147	12.6695	12.7984	12.1938
maker_scaffold456_augustus_gene_1_45_mRNA_1	12.5389	12.3082	12.2288	11.861	11.8876	11.9872	11.7815	11.7707	11.9701	12.0589	12.1711	11.9998
maker_scaffold434_augustus_gene_0_30_mRNA_1	14.055	14.1892	14.2049	11.6555	11.7713	11.5712	11.0809	10.6277	10.7451	11.281	11.5526	11.7831
maker_scaffold786_augustus_gene_1_22_mRNA_1	12.0593	11.9549	11.5255	12.1874	12.2176	12.5031	11.9611	11.7753	11.8945	12.1346	12.2358	12.0213
maker_scaffold574_augustus_gene_1_31_mRNA_1	10.5743	10.8066	10.448	12.2871	12.4064	12.7435	11.8824	12.513	12.3645	13.091	12.6391	12.7058
maker_scaffold280_snap_gene_1_34_mRNA_1	12.0209	12.0508	11.6429	12.1295	12.1621	12.2437	11.953	11.9342	12.0505	12.0505	12.2107	11.9142
maker_scaffold3276_augustus_gene_0_20_mRNA_1	13.3033	13.5059	13.5948	11.3872	11.4259	11.458	11.1371	11.4027	11.582	11.8274	11.8168	11.9217
maker_scaffold4986_snap_gene_0_25_mRNA_1	11.2035	11.2787	11.3381	12.1735	12.2291	12.1703	12.26	11.9937	12.3106	12.448	12.5149	12.4423
maker_scaffold2751_snap_gene_0_15_mRNA_1	10.6967	11.6411	12.2333	12.1207	11.999	11.486	12.4137	12.8352	12.9082	11.8649	12.4326	11.7068
maker_scaffold1156_snap_gene_0_44_mRNA_1	13.0078	13.0652	12.4084	11.8157	11.9098	12.1669	11.5344	10.9889	11.365	11.9567	12.237	11.838
maker_scaffold1315_augustus_gene_0_25_mRNA_1	12.3022	12.3232	12.5704	12.0347	11.9281	11.6857	12.0368	11.7736	11.8845	11.9	11.9557	11.858
augustus_masked_scaffold1386_abinit_gene_0_3_mRNA_1	12.1537	12.1461	11.9175	12.0014	12.2077	12.2225	12.0557	11.7718	11.8182	11.987	12.0642	11.8814
maker_scaffold1634_augustus_gene_0_27_mRNA_1	12.5776	12.5137	12.3071	11.8274	11.8469	12.0929	11.6485	11.6105	11.7348	12.0492	11.9948	12.0074
maker_scaffold5286_augustus_gene_0_51_mRNA_1	12.751	12.5532	12.3433	11.719	11.7645	12.4996	11.0184	10.9913	11.461	12.1998	12.4824	12.3876
maker_scaffold7159_snap_gene_0_24_mRNA_1	10.7782	10.5198	10.5877	12.2921	12.3721	12.4387	12.4013	12.3307	12.5642	12.6486	12.5529	12.5657
maker_scaffold1744_augustus_gene_0_26_mRNA_1	12.8902	12.7163	12.7927	11.628	11.3351	11.8207	11.3978	11.6818	11.6813	11.9815	12.0232	12.0958
maker_scaffold2021_augustus_gene_1_31_mRNA_1	12.7166	12.6551	12.4097	11.8289	11.9623	12.3043	11.3537	11.4014	11.4585	11.8282	12.057	12.0537
snap_masked_scaffold560_abinit_gene_0_16_mRNA_1	13.18	13.1201	13.1321	11.594	11.8052	12.0359	11.1514	11.0084	11.2686	11.6852	11.8947	12.0499
maker_scaffold3179_augustus_gene_0_28_mRNA_1	12.3909	12.2161	12.3159	11.82	11.6792	11.9553	11.6888	11.7757	11.821	12.1892	11.968	12.0792
maker_scaffold1886_snap_gene_1_54_mRNA_1	11.8747	11.9256	11.8604	11.9279	11.9738	12.1219	11.7543	12.331	12.023	12.1644	11.7961	12.1426
snap_masked_scaffold5153_abinit_gene_0_38_mRNA_1	12.1276	12.0253	11.3403	11.9828	12.0589	12.5278	11.5895	11.6595	11.7416	12.2146	12.3943	12.1999
maker_scaffold1346_augustus_gene_1_46_mRNA_1	12.8148	12.7412	12.7592	11.8246	11.7025	11.6971	11.6274	11.5994	11.6721	11.9	11.7076	11.7511
maker_scaffold2975_augustus_gene_1_36_mRNA_1	11.3422	11.3249	11.4993	12.3379	12.5194	12.2978	12.003	12.0489	12.015	11.9591	12.1177	12.2524
maker_scaffold1934_snap_gene_0_58_mRNA_1	13.7966	13.6757	13.3981	11.4225	11.596	11.9256	10.9448	10.7934	11.064	11.5645	11.7213	11.8083
maker_scaffold161_augustus_gene_0_31_mRNA_1	11.7465	11.3464	12.4256	11.0917	11.5105	12.2307	11.5664	12.1477	12.2482	12.4596	12.5764	12.3222
maker_scaffold5345_augustus_gene_1_32_mRNA_1	12.5569	12.2606	12.6304	11.2008	11.2275	12.1735	11.6109	11.6702	11.9189	12.0816	12.2957	12.0273
maker_scaffold5884_augustus_gene_0_30_mRNA_1	11.4893	11.3535	11.4901	12.2359	12.353	12.1	12.2347	12.2093	12.2339	11.9564	12.0168	11.9633
maker_scaffold553_augustus_gene_0_20_mRNA_2	12.9061	13.1517	12.5944	11.8514	11.9815	11.7806	11.5861	11.1346	11.4669	11.5445	11.8059	11.8173
maker_scaffold2301_augustus_gene_1_51_mRNA_1	12.5978	12.4445	12.4338	11.8582	11.7673	11.6906	11.793	11.6764	11.6249	12.0862	11.7797	11.8275
augustus_masked_scaffold2547_abinit_gene_0_2_mRNA_1	12.1949	12.1364	11.949	12.0081	12.1552	12.109	11.9658	11.6607	11.6795	11.9179	11.9388	11.8312
maker_scaffold97_augustus_gene_0_19_mRNA_1	12.1967	12.0723	11.7203	11.9221	11.9604	12.4934	11.4631	11.4328	11.5767	12.2379	12.2651	12.2011
maker_scaffold2204_snap_gene_1_32_mRNA_1	12.0473	12.0545	11.902	11.8228	11.8668	12.0719	11.8829	11.6474	12.1204	12.0436	12.2539	11.8235
maker_scaffold8095_snap_gene_0_42_mRNA_1	10.537	10.4784	11.5997	12.5789	11.9812	12.1241	12.3346	12.5749	12.4822	12.2281	12.1973	12.3651
maker_scaffold8269_augustus_gene_0_38_mRNA_1	11.0714	10.4832	10.7433	12.3584	12.5516	12.46	12.4667	12.2078	12.3425	12.2441	12.4002	12.1238
maker_scaffold6969_snap_gene_0_39_mRNA_1	12.4773	12.5687	12.5882	11.4953	11.7469	11.3631	12.1281	11.893	12.1542	11.615	11.8776	11.4936
maker_scaffold162_snap_gene_0_30_mRNA_1	12.03	12.2932	12.1543	11.7971	11.9991	11.8801	11.7997	11.7644	11.711	11.9964	11.9705	11.9522
maker_scaffold4692_snap_gene_0_33_mRNA_1	11.6856	11.7905	11.3516	12.02	12.226	12.3304	11.808	11.9046	11.9434	12.0538	12.2115	11.9835
snap_masked_scaffold7938_abinit_gene_0_16_mRNA_1	10.2238	10.064	10.3743	12.5949	12.8486	12.3926	12.6183	12.6454	12.6329	12.2908	12.2936	12.3271
maker_scaffold6023_snap_gene_0_46_mRNA_1	11.7305	11.91	10.7511	12.099	12.0482	12.4054	11.7745	12.1709	11.661	12.614	11.8933	12.2463
maker_scaffold2387_snap_gene_0_28_mRNA_1	11.479	11.2921	11.1477	11.9427	12.1755	12.4247	11.6991	11.49	11.7765	12.546	12.5921	12.5913
maker_scaffold3435_augustus_gene_0_30_mRNA_1	11.7044	11.7722	11.3196	11.964	12.1139	12.2593	11.7193	11.8472	11.9737	12.1126	12.3844	11.9852
maker_scaffold4599_augustus_gene_0_40_mRNA_1	12.0232	12.16	12.1755	12.1525	12.1398	11.7951	12.0491	11.8537	11.8911	11.4982	11.6201	11.7774
maker_scaffold2296_snap_gene_0_54_mRNA_1	12.783	12.9258	12.8881	12.056	12.2997	11.4067	11.9185	11.2818	11.515	11.2153	11.4104	11.3967
maker_scaffold4327_snap_gene_0_59_mRNA_1	13.9334	13.8411	13.9719	11.5885	11.7222	11.1268	11.6861	10.9585	11.1503	11.133	10.9212	11.0523
snap_masked_scaffold1407_abinit_gene_1_16_mRNA_1	12.355	12.6065	12.5874	11.2295	11.8632	11.7808	11.284	11.3406	11.7921	11.8928	12.2778	12.0697
maker_scaffold1278_augustus_gene_1_28_mRNA_1	11.9913	12.0638	12.177	12.0079	12.1373	12.0374	11.931	11.9584	11.8876	11.5278	11.6729	11.653
snap_masked_scaffold9879_abinit_gene_0_9_mRNA_1	12.9974	12.5704	13.1783	11.913	11.3013	11.0739	12.1201	12.3496	12.3968	10.9527	11.1631	11.0134
maker_scaffold2804_snap_gene_1_23_mRNA_1	12.2008	12.5126	12.0134	11.577	11.7517	11.6816	11.5346	11.5688	11.7799	12.108	12.2688	12.0039
maker_scaffold5538_snap_gene_0_35_mRNA_1	10.4122	10.3774	10.2978	12.1875	12.3659	12.5152	12.3911	12.3522	12.5953	12.5694	12.7184	12.1698
maker_scaffold7379_augustus_gene_1_39_mRNA_1	9.93262	10.3234	10.4464	12.2227	12.6955	12.6363	12.1642	12.3774	12.5875	12.3721	12.5591	12.6287
maker_scaffold6947_snap_gene_0_49_mRNA_1	12.1324	11.9882	11.6833	11.923	12.0466	12.2421	11.6992	11.5123	11.6428	11.954	12.1382	11.9357
maker_scaffold1452_snap_gene_0_52_mRNA_1	12.5524	12.5606	11.9013	12.0158	12.1437	12.3796	11.4432	11.2728	11.3228	11.6683	11.8864	11.7502
maker_scaffold914_snap_gene_0_49_mRNA_1	11.7814	11.8573	11.9341	12.1055	12.0212	12.0229	11.9938	11.6731	11.8123	11.7652	11.8744	12.0153
maker_scaffold2227_augustus_gene_1_42_mRNA_1	11.2708	10.7963	10.9317	12.3666	12.3738	12.3949	12.3223	12.0904	12.1627	12.0657	12.146	11.9277
maker_scaffold977_augustus_gene_0_27_mRNA_1	12.0299	12.1326	11.7501	11.8233	11.9804	12.2872	11.3924	11.5367	11.6183	11.9629	12.0983	12.1776
maker_scaffold9590_snap_gene_0_22_mRNA_1	12.2931	11.9332	11.7569	11.7754	12.0092	12.386	11.3291	11.3015	11.5571	11.9721	12.1639	12.3015
maker_scaffold9955_augustus_gene_0_22_mRNA_1	11.0854	11.2285	10.0579	12.0282	12.0879	12.6976	11.7515	11.9601	11.5894	12.9848	12.8773	12.4239
maker_scaffold2379_augustus_gene_0_15_mRNA_1	12.1953	12.3704	12.0529	12.0445	12.1644	12.0779	11.9563	11.5618	11.7059	11.502	11.713	11.4011
maker_scaffold11828_snap_gene_0_35_mRNA_1	11.0136	10.9032	9.67974	12.2492	12.4059	12.6718	12.0957	12.2387	12.3445	12.4417	12.6065	12.0927
maker_scaffold6918_augustus_gene_0_24_mRNA_1	13.4606	13.6681	13.6592	11.3205	11.3417	11.5818	10.9496	11.3903	11.174	11.3024	11.4843	11.4095
snap_masked_scaffold3349_abinit_gene_0_17_mRNA_1	13.1241	13.1838	12.885	11.4488	11.7781	11.6459	10.3653	10.624	11.3557	12.1191	12.2474	11.9641
maker_scaffold8837_snap_gene_0_50_mRNA_1	12.7338	12.7381	12.6273	11.6579	11.8704	11.831	11.1281	11.4164	11.4786	11.5592	11.707	11.8579
maker_scaffold4440_snap_gene_0_35_mRNA_1	11.2376	10.959	11.1785	12.2163	12.3471	12.2764	12.0638	12.1171	12.1125	11.997	12.1541	11.9048
maker_scaffold10791_snap_gene_0_43_mRNA_1	12.0386	11.9743	12.0206	11.8119	12.0485	11.9504	11.7099	11.3688	11.7182	11.8819	12.0285	11.9862
maker_scaffold1904_augustus_gene_0_43_mRNA_1	12.099	11.9081	12.0176	11.8636	11.8858	12.3104	11.2052	11.2313	11.4143	11.8716	12.1961	12.5195
maker_scaffold3270_augustus_gene_0_41_mRNA_1	13.2062	13.2414	13.2958	11.585	11.6168	11.6437	11.1082	10.7665	10.8832	11.5909	11.7363	11.8398
maker_scaffold3430_snap_gene_0_37_mRNA_1	11.5821	11.7474	11.695	12.1369	12.0688	11.8088	12.1123	11.9788	12.0376	11.8144	11.8531	11.6359
maker_scaffold2056_snap_gene_0_38_mRNA_1	11.0589	11.0221	11.2148	12.2298	12.3358	12.0666	12.144	11.7626	12.0813	12.0442	12.2154	12.1966
maker_scaffold2722_augustus_gene_0_24_mRNA_1	10.7608	10.7713	11.3103	11.7488	11.6009	11.7148	11.9754	12.7356	13.1088	12.3332	12.6654	11.645
snap_masked_scaffold7538_abinit_gene_1_21_mRNA_1	12.9969	13.2098	13.3742	11.1215	11.2176	11.3619	10.9196	11.4274	11.5483	11.7864	11.6352	11.7184
maker_scaffold5635_augustus_gene_1_18_mRNA_1	11.8172	11.7838	11.483	11.7919	11.9037	12.0231	11.705	11.7737	11.9153	12.0869	12.1912	11.8049
maker_scaffold2840_augustus_gene_0_28_mRNA_1	13.484	13.4555	13.2954	11.7002	11.731	11.7042	11.1682	10.9707	10.7603	11.191	11.2954	11.5225
maker_scaffold816_snap_gene_0_42_mRNA_1	12.6816	12.7194	12.7676	11.7157	11.8372	11.6323	11.4994	10.9943	11.2264	11.5323	11.7514	11.8976
maker_scaffold6472_augustus_gene_2_11_mRNA_1	12.1714	12.8332	13.0676	10.9894	11.1314	11.649	10.1962	11.6825	11.3626	12.4225	12.4485	12.2981
maker_scaffold7685_snap_gene_0_19_mRNA_1	12.7345	12.9318	12.5815	11.5331	11.6666	11.5607	11.1542	11.3762	11.7055	11.6474	11.7912	11.5639
maker_scaffold5285_augustus_gene_0_13_mRNA_1	13.3414	13.0445	13.0033	11.3816	11.3713	11.3967	11.1953	10.9856	11.4581	11.7646	11.6967	11.59
maker_scaffold209_snap_gene_0_40_mRNA_1	13.5416	13.4761	13.3924	11.4762	11.5139	11.8596	10.5209	10.5625	10.8135	11.6521	11.5454	11.8554
maker_scaffold7636_snap_gene_0_24_mRNA_1	12.3881	12.4325	12.3864	11.681	11.6608	11.8764	11.579	11.4074	11.4867	11.5937	11.8944	11.7749
snap_masked_scaffold2528_abinit_gene_1_16_mRNA_1	13.5662	13.0425	13.2782	11.5854	11.5994	11.0646	11.7276	11.4856	11.838	10.982	11.0287	10.9356
maker_scaffold500_augustus_gene_0_36_mRNA_1	12.1182	12.1416	12.2812	11.6385	11.6921	11.7196	11.5329	11.5464	11.8529	11.9675	11.9288	11.7114
snap_masked_scaffold939_abinit_gene_0_11_mRNA_1	11.8483	11.9149	12.0858	11.9142	11.97	11.6767	12.0766	11.8341	11.8919	11.5308	11.6885	11.6857
maker_scaffold9545_augustus_gene_0_17_mRNA_1	12.3308	12.3711	11.9219	11.7704	11.7786	12.1324	11.2834	11.3607	11.4955	11.8481	11.9342	11.8593
maker_scaffold3004_augustus_gene_0_45_mRNA_1	13.0425	12.9149	12.9207	11.3764	11.6307	11.5967	11.2271	11.0358	11.3638	11.5885	11.6507	11.728
maker_scaffold2050_snap_gene_0_54_mRNA_1	11.5601	11.4897	11.0292	11.8554	12.1011	12.2121	12.0317	11.9401	12.0358	12.0201	12.0418	11.7561
maker_scaffold4489_augustus_gene_0_31_mRNA_1	11.6133	11.5529	11.8983	11.85	11.8573	11.6775	12.0006	11.7705	11.947	11.9406	12.0159	11.8994
maker_scaffold4441_augustus_gene_0_29_mRNA_1	11.0752	11.0923	11.2615	12.063	12.1332	11.7903	12.1586	12.0455	12.2158	12.0148	12.119	11.9746
maker_scaffold8012_snap_gene_0_32_mRNA_1	11.0709	10.6847	10.7849	12.3126	12.3682	12.2705	12.2287	11.9938	12.1362	12.0744	12.1632	11.8451
maker_scaffold4515_augustus_gene_1_26_mRNA_1	12.1871	12.3113	11.9221	11.6611	11.6679	11.8944	11.2318	11.481	11.7502	11.9166	11.7797	12.1074
maker_scaffold2694_augustus_gene_2_27_mRNA_1	11.8345	11.9091	12.0604	11.7061	11.7201	11.7623	11.6569	11.835	11.8549	11.8342	11.8829	11.8426
maker_scaffold7662_augustus_gene_0_31_mRNA_1	12.6033	12.5855	12.5528	11.6694	11.6005	11.5398	11.437	11.4012	11.5041	11.7639	11.6406	11.5962
maker_scaffold1600_snap_gene_0_16_mRNA_1	11.8081	11.3969	11.4722	12.0858	12.0158	12.1443	11.9284	11.8789	12.0592	11.7006	11.8193	11.5627
snap_masked_scaffold48_abinit_gene_0_21_mRNA_1	10.9584	10.5046	10.5116	12.2462	12.3899	12.3493	12.3256	12.1698	12.1802	12.1136	12.24	11.8627
augustus_masked_scaffold5207_abinit_gene_0_2_mRNA_1	11.6818	11.6294	11.4543	11.9348	11.9323	12.053	11.7462	11.7013	11.9036	11.9589	12.0625	11.7259
maker_scaffold231_snap_gene_1_42_mRNA_1	12.3701	12.2637	11.7477	11.9163	12.0535	12.141	11.3982	11.4317	11.416	11.5534	11.7758	11.6552
maker_scaffold1809_augustus_gene_0_30_mRNA_1	12.2577	12.3499	11.8693	11.7256	11.774	12.0512	11.305	11.3867	11.4813	11.797	11.8479	11.7426
maker_scaffold435_augustus_gene_1_45_mRNA_1	12.5314	12.4017	11.9044	11.617	11.7589	12.1788	11.108	11.1855	11.2751	11.7521	12.0054	11.8633
maker_scaffold362_augustus_gene_0_28_mRNA_1	11.8532	11.9028	11.7744	11.8242	11.8544	11.8054	11.6654	11.535	11.6566	11.8827	11.8452	11.9607
augustus_masked_scaffold4124_abinit_gene_0_5_mRNA_1	11.5354	11.3649	10.9526	11.9	12.1137	12.238	11.9624	11.7432	11.9365	11.9265	12.0191	11.841
maker_scaffold4982_snap_gene_0_50_mRNA_1	10.6519	10.2154	10.172	12.121	12.3541	12.397	12.0846	11.8746	12.2869	12.4286	12.5215	12.4135
maker_scaffold1919_snap_gene_1_24_mRNA_1	13.4777	13.374	13.2441	11.6181	11.7028	11.6212	11.036	11.0802	11.0884	10.9945	11.4153	10.8233
maker_scaffold3790_snap_gene_0_33_mRNA_1	10.4131	10.4094	10.7444	12.2742	12.2731	12.0665	12.1995	12.2996	12.3289	12.1009	12.2016	12.1213
maker_scaffold3809_augustus_gene_1_45_mRNA_1	10.3792	10.6108	10.656	12.1147	12.2537	12.2035	12.1029	12.3171	12.3212	12.2354	12.1082	12.1132
maker_scaffold698_augustus_gene_1_12_mRNA_1	12.9984	13.0622	12.6776	11.5632	11.533	11.6391	11.1818	10.8658	11.2145	11.4632	11.7349	11.477
maker_scaffold6042_augustus_gene_0_31_mRNA_1	12.4931	12.4605	12.4774	11.5578	11.7432	11.9238	11.036	11.106	11.2892	11.5959	11.7404	11.9844
maker_scaffold830_snap_gene_0_39_mRNA_1	12.0605	12.0838	12.0187	11.6241	11.241	11.6337	11.1571	11.6533	11.9899	11.8249	12.1434	11.9596
snap_masked_scaffold4349_abinit_gene_1_26_mRNA_1	12.346	12.2171	12.0169	11.7842	11.7283	11.4839	11.68	11.574	11.6402	11.7544	11.5018	11.5337
maker_scaffold4644_augustus_gene_1_38_mRNA_1	10.3294	11.066	11.5061	12.1986	11.6132	10.7453	12.7765	13.0711	13.0825	11.7264	11.8974	11.2448
maker_scaffold816_snap_gene_1_58_mRNA_1	12.4652	12.4145	12.5299	11.6698	11.7075	11.726	11.3805	11.0745	11.2757	11.4983	11.68	11.8348
maker_scaffold1297_augustus_gene_0_38_mRNA_1	13.7183	13.6887	13.6654	11.3923	11.5074	11.6397	10.4588	10.2102	10.4103	11.2335	11.5661	11.7191
maker_scaffold767_augustus_gene_0_30_mRNA_1	11.8696	11.832	11.9321	11.7728	11.8447	11.7802	11.588	11.6947	11.7682	11.5518	11.8228	11.7272
maker_scaffold11892_augustus_gene_0_12_mRNA_1	11.6277	11.6128	10.9347	12.0186	12.0334	12.0767	11.8732	11.4768	11.6666	11.9263	12.1328	11.8034
augustus_masked_scaffold1691_abinit_gene_0_1_mRNA_1	12.7939	12.8373	12.8676	11.4918	11.6184	11.5284	11.3215	11.1586	11.2667	11.1312	11.5167	11.6338
maker_scaffold3685_snap_gene_2_13_mRNA_1	11.1584	10.7794	10.9137	12.1398	12.243	12.1417	12.1346	11.9115	11.9874	11.9051	12.0824	11.7191
maker_scaffold131_augustus_gene_0_25_mRNA_1	11.2555	11.1495	10.9725	11.9159	12.0709	12.0438	11.9178	11.7581	11.9266	12.0809	12.2048	11.8018
maker_scaffold7058_augustus_gene_0_27_mRNA_1	11.7578	11.6382	11.8746	11.5215	11.5942	11.9638	11.482	11.5383	11.6548	12.0839	12.1011	11.8721
maker_scaffold1066_augustus_gene_0_34_mRNA_1	12.0314	11.8901	11.7912	11.6028	11.5351	11.7476	11.4887	11.5614	11.865	11.862	11.9401	11.7466
maker_scaffold1146_augustus_gene_0_28_mRNA_1	12.4617	12.3698	12.34	11.6239	11.6128	11.5832	11.5529	11.2147	11.4589	11.6717	11.6243	11.544
maker_scaffold365_augustus_gene_0_25_mRNA_1	11.2531	10.9371	11.0734	12.0965	12.1415	12.0659	12.1373	11.7127	11.9147	11.8992	12.0765	11.7433
maker_scaffold16447_augustus_gene_0_3_mRNA_1	11.1631	10.7728	10.9795	12.2124	12.1764	12.123	12.1158	11.9421	11.921	11.8779	11.9012	11.7757
maker_scaffold11836_snap_gene_0_53_mRNA_1	12.2175	12.281	12.2938	11.8957	11.7962	11.5861	11.9947	11.5286	11.5943	11.1515	11.2484	11.3711
augustus_masked_scaffold409_abinit_gene_2_16_mRNA_1	11.8946	11.8699	11.4914	11.619	11.8654	11.9277	11.4561	11.3713	11.6351	11.9327	12.0593	11.8364
maker_scaffold5359_snap_gene_0_18_mRNA_1	12.0896	12.0644	11.5029	11.7939	11.8709	12.1576	11.4923	11.205	11.3209	11.7058	11.8798	11.8321
maker_scaffold1464_augustus_gene_0_43_mRNA_1	12.4749	12.3153	12.1664	11.5406	11.5925	11.5	11.5614	11.2938	11.4823	11.7543	11.5976	11.6274
maker_scaffold613_augustus_gene_0_28_mRNA_1	11.6584	11.7588	11.9317	11.6463	11.8448	11.2832	11.9002	11.0878	11.7879	11.9903	12.0834	11.9126
maker_scaffold1125_augustus_gene_0_29_mRNA_1	12.1918	12.2935	12.2837	11.3927	11.414	11.6321	11.1841	11.4704	11.5631	11.814	11.8072	11.7352
maker_scaffold5020_snap_gene_0_35_mRNA_1	11.6008	11.8021	11.2409	11.8348	11.6277	12.0886	11.7177	11.7037	11.7331	12.0365	11.5917	11.789
augustus_masked_scaffold10916_abinit_gene_0_2_mRNA_1	12.2084	12.2131	11.8417	11.6492	11.8631	11.8655	11.5563	11.3607	11.5157	11.5306	11.706	11.3899
snap_masked_scaffold2566_abinit_gene_1_33_mRNA_1	11.1892	11.0215	10.7843	11.8626	11.995	12.0394	11.9267	11.8039	11.9989	12.0874	12.2054	11.7484
maker_scaffold206_snap_gene_1_24_mRNA_1	11.244	11.1346	11.1138	11.7232	11.8686	11.9463	11.7147	12.0302	11.9384	11.9607	12.0054	11.9724
snap_masked_scaffold9863_abinit_gene_0_11_mRNA_1	13.6199	13.7968	13.536	11.2157	11.2129	11.6308	11.031	11.0077	10.7125	11.1883	10.7872	10.8627
maker_scaffold4033_augustus_gene_1_16_mRNA_1	11.3098	11.2221	11.4169	11.7293	11.8769	11.7279	11.7451	11.9905	11.8504	11.9902	11.8007	11.9399
maker_scaffold1658_snap_gene_0_49_mRNA_1	12.5792	12.5743	12.1135	11.5431	11.8062	11.8898	11.0809	11.2674	11.3625	11.3523	11.7087	11.3185
snap_masked_scaffold243_abinit_gene_1_14_mRNA_1	10.7844	11.0259	10.8984	11.866	11.6387	11.995	11.5793	12.168	11.8708	12.4451	12.0781	12.2288
maker_scaffold7128_augustus_gene_0_33_mRNA_1	12.7509	12.9268	12.8258	11.3801	11.3523	11.475	11.0657	11.4046	11.3979	11.3113	11.4232	11.2487
maker_scaffold2913_augustus_gene_1_29_mRNA_1	11.813	11.946	12.1273	11.3578	11.7138	11.7265	11.0592	11.4792	11.8317	11.6299	11.9056	11.9466
maker_scaffold7057_snap_gene_0_37_mRNA_1	10.8735	11.3703	11.3588	11.2983	11.5081	12.3215	11.182	11.5751	11.5409	12.6979	12.4735	12.3114
maker_scaffold2703_augustus_gene_1_44_mRNA_1	11.1494	10.9656	10.9698	12.0314	12.1027	12.0834	11.9716	11.7091	11.9789	11.8527	12.0228	11.671
maker_scaffold1101_augustus_gene_1_48_mRNA_1	13.3942	13.3489	13.3366	11.2434	11.3351	11.6312	10.6327	10.4332	10.6053	11.3445	11.5394	11.6624
maker_scaffold6759_augustus_gene_0_25_mRNA_1	10.9285	10.847	10.7746	11.9934	12.117	12.1148	11.9304	11.6275	11.9413	12.0259	12.1138	12.0818
maker_scaffold3276_snap_gene_0_27_mRNA_1	12.8032	12.9247	13.0136	11.2005	11.2142	11.151	11.0139	11.2266	11.423	11.5626	11.3633	11.5645
maker_scaffold3092_augustus_gene_1_20_mRNA_1	10.4833	10.186	10.1678	12.1083	12.0861	12.1728	12.1604	11.885	12.1894	12.3455	12.3393	12.2454
maker_scaffold2557_snap_gene_0_34_mRNA_1	7.80122	7.88042	7.4872	13.0009	13.1156	13.0959	12.9722	13.0297	13.038	12.9088	12.9044	13.1337
maker_scaffold937_augustus_gene_0_39_mRNA_1	11.7867	11.7961	11.7334	11.5123	11.5711	11.6083	11.6069	11.4727	11.7178	11.9649	11.9183	11.5969
maker_scaffold5897_snap_gene_0_34_mRNA_1	11.6619	11.6448	11.5565	11.9201	11.7065	11.476	11.9469	11.6982	11.5813	11.8637	11.4586	11.7453
maker_scaffold7852_augustus_gene_0_20_mRNA_1	15.4409	15.4456	15.422	10.5444	10.5672	10.2499	10.1405	10.3074	10.3776	10.6163	10.5472	10.5518
maker_scaffold8236_augustus_gene_0_20_mRNA_1	12.5345	12.3334	12.4634	11.4806	11.503	11.4304	11.4024	11.226	11.5738	11.4681	11.4349	11.3569
maker_scaffold7347_snap_gene_2_19_mRNA_1	11.8371	11.9154	11.6601	11.6193	11.4747	11.6912	11.2858	11.6774	11.6093	11.9366	11.8335	11.6606
augustus_masked_scaffold1882_abinit_gene_1_10_mRNA_1	12.4888	12.3539	12.2709	11.363	11.4046	11.6193	11.1829	11.0928	11.2924	11.577	11.8185	11.6846
augustus_masked_scaffold399_abinit_gene_0_2_mRNA_1	11.3552	11.1001	11.1113	11.7338	11.4956	11.8818	11.6017	12.0646	11.8967	12.1703	11.8658	11.854
maker_scaffold16240_augustus_gene_0_12_mRNA_1	12.2553	12.1151	12.1039	11.4586	11.4138	11.5564	11.3605	11.1455	11.5093	11.764	11.837	11.5766
augustus_masked_scaffold7186_abinit_gene_0_12_mRNA_1	12.4625	12.5802	12.4776	11.3132	11.3997	11.5918	11.1293	11.4059	11.4146	11.3936	11.5802	11.332
maker_scaffold237_augustus_gene_1_9_mRNA_1	13.8363	14.0652	13.9711	11.0787	11.3168	10.7951	10.9403	9.86267	10.2968	11.0778	11.2162	11.588
maker_scaffold4102_snap_gene_0_24_mRNA_1	10.9729	10.9902	11.223	11.7595	11.7093	11.7059	11.7299	11.6885	11.9813	12.047	12.1453	12.0394
snap_masked_scaffold3048_abinit_gene_0_11_mRNA_1	10.7649	10.5485	10.7488	11.8366	11.9878	11.9276	12.0203	11.9955	11.7839	12.1633	12.0102	12.1539
maker_scaffold3971_augustus_gene_0_63_mRNA_1	11.083	11.249	11.3216	11.6947	11.686	11.8857	11.6659	11.7023	11.7546	11.8892	12.0044	12.0012
maker_scaffold6271_snap_gene_0_32_mRNA_1	12.2144	12.1726	12.0975	11.7085	11.9572	11.6657	11.3887	10.7027	11.2266	11.4505	11.7212	11.5996
maker_scaffold4037_snap_gene_1_43_mRNA_1	12.8691	13.1683	12.8442	11.0786	11.2775	11.312	11.1101	11.0669	11.2624	11.2282	11.4737	11.2126
maker_scaffold2252_snap_gene_0_53_mRNA_1	10.6863	10.1564	10.3524	12.1739	12.1728	12.2251	12.1031	11.9057	12.0858	12.0795	12.1966	11.7653
snap_masked_scaffold5973_abinit_gene_0_20_mRNA_1	13.3592	13.3125	13.1637	11.3444	11.5152	11.7053	10.3782	10.0667	10.1951	11.33	11.6192	11.8762
maker_scaffold6911_snap_gene_0_17_mRNA_1	11.4839	11.5818	11.6236	11.8034	11.5993	11.5496	11.7073	11.6185	11.8457	11.6375	11.8383	11.5435
augustus_masked_scaffold2197_abinit_gene_0_0_mRNA_1	12.4135	12.4841	12.4832	11.3506	11.547	11.4917	11.222	10.9335	11.3474	11.5251	11.6691	11.3411
maker_scaffold8989_snap_gene_0_1_mRNA_1	12.3899	12.4155	12.2579	11.3902	11.5223	11.4586	11.3405	11.3383	11.3478	11.4404	11.4017	11.4944
maker_scaffold12373_snap_gene_0_15_mRNA_1	11.9776	11.9929	11.9301	11.7131	11.9669	11.391	11.7026	11.409	11.614	11.3268	11.4732	11.2892
maker_scaffold8816_augustus_gene_0_38_mRNA_1	10.8353	10.268	10.4598	12.1422	12.21	12.1598	12.1539	11.8089	12.0238	11.9545	12.0763	11.693
maker_scaffold1951_augustus_gene_0_33_mRNA_1	12.3887	12.3568	11.8739	11.5478	11.5594	11.8259	11.1131	11.1282	11.3053	11.4887	11.7114	11.4856
maker_scaffold3373_snap_gene_0_53_mRNA_1	13.9553	13.8721	13.772	10.9443	10.9811	11.2337	10.3856	10.0677	10.3715	11.1986	11.3159	11.6311
maker_scaffold2892_augustus_gene_0_7_mRNA_1	11.6678	11.4353	11.2142	11.853	11.8466	12.0516	11.5494	11.3668	11.6069	11.5966	11.7916	11.7204
maker_scaffold4163_snap_gene_1_43_mRNA_1	11.6581	11.6436	11.2984	11.5791	11.5872	11.5344	11.852	11.6369	11.9486	11.8162	11.6472	11.465
maker_scaffold9617_snap_gene_0_18_mRNA_1	12.8457	12.8845	12.5442	11.3623	11.4528	11.8045	10.6696	10.7615	10.9341	11.2361	11.5518	11.5962
maker_scaffold1538_augustus_gene_0_29_mRNA_1	12.993	12.9555	12.8757	11.1947	11.0709	11.5359	11.0788	11.6331	10.8626	11.3586	10.9516	11.1236
maker_scaffold2933_snap_gene_0_33_mRNA_1	11.5953	11.624	11.8206	11.7323	11.7816	11.4027	11.8527	11.6479	11.7085	11.4048	11.4453	11.5797
maker_scaffold13211_snap_gene_0_6_mRNA_1	11.6815	11.8016	11.8087	11.5234	11.5056	11.6493	11.2296	11.6662	11.595	11.8426	11.7331	11.5301
maker_scaffold2776_augustus_gene_0_25_mRNA_1	12.1174	11.8335	11.6071	11.4445	11.4491	11.8109	11.3763	11.0845	11.2738	11.8526	11.8556	11.8532
maker_scaffold5637_augustus_gene_0_22_mRNA_1	11.016	11.1407	11.0806	11.6052	11.7557	11.7771	11.5083	11.9109	11.7566	11.9838	11.9541	12.0586
maker_scaffold2380_augustus_gene_1_34_mRNA_1	11.633	11.6892	11.7748	11.6064	11.7086	11.7802	11.5411	11.3074	11.3605	11.5296	11.7016	11.8662
maker_scaffold5667_snap_gene_0_40_mRNA_1	11.3534	11.4227	9.97684	11.6894	11.4541	12.1595	11.475	12.103	11.9109	12.0095	11.9011	12.0266
maker_scaffold2871_snap_gene_0_44_mRNA_1	12.3135	12.2245	12.0329	11.4676	11.4621	11.7708	11.0495	10.9706	11.2001	11.5176	11.751	11.6973
maker_scaffold4798_snap_gene_0_49_mRNA_1	11.1375	11.1663	11.2536	11.7399	11.5967	11.5582	11.5728	11.9153	11.801	12.0452	11.902	11.7684
augustus_masked_scaffold13666_abinit_gene_0_12_mRNA_1	10.8012	11.1851	10.7488	11.684	11.9171	11.9128	12.4994	11.9313	11.9476	11.919	11.5337	11.3677
maker_scaffold2559_augustus_gene_0_26_mRNA_1	11.7374	11.7596	11.7694	11.6567	11.3901	11.4324	11.6371	11.5807	11.8856	11.4644	11.7327	11.3607
maker_scaffold2106_snap_gene_0_32_mRNA_1	13.7503	14.0113	13.898	10.9554	11.2625	11.7485	9.72653	9.34935	9.77942	11.2872	11.5514	12.0432
augustus_masked_scaffold2613_abinit_gene_0_4_mRNA_1	11.9042	11.8739	11.7656	11.3979	11.4665	11.6555	11.172	11.2521	11.6387	11.7149	11.9305	11.5858
snap_masked_scaffold2397_abinit_gene_1_26_mRNA_1	12.049	11.8343	12.0536	11.654	11.4578	11.3967	11.6673	11.6522	11.6177	11.2647	11.3321	11.3598
maker_scaffold1402_augustus_gene_0_43_mRNA_1	11.5192	11.6047	11.1401	11.685	11.8152	11.9857	11.5204	11.3592	11.5236	11.6592	11.8531	11.6583
maker_scaffold210_augustus_gene_1_14_mRNA_1	11.4176	12.2035	11.1124	12.1048	12.3773	11.8121	12.159	11.596	11.3583	10.7052	10.9914	11.4188
maker_scaffold1902_snap_gene_0_39_mRNA_1	12.809	12.6485	12.7906	11.1717	11.4802	11.4611	11.0204	10.8122	11.0616	11.1688	11.4001	11.4208
snap_masked_scaffold9472_abinit_gene_0_16_mRNA_1	9.80892	9.72884	9.84779	12.2283	12.2414	12.1961	12.093	12.2415	12.2108	12.143	12.25	12.2347
maker_scaffold1197_augustus_gene_3_47_mRNA_1	11.8399	12.1423	11.5574	11.211	11.4201	11.664	10.8765	11.2943	11.655	11.9357	11.5761	12.0233
maker_scaffold768_augustus_gene_0_29_mRNA_1	11.7135	11.4645	11.5143	11.4831	11.5562	12.0478	11.1584	11.0526	11.1938	11.9717	12.0565	11.9762
maker_scaffold494_snap_gene_0_26_mRNA_1	10.7559	10.3312	10.6882	11.9366	12.1637	11.788	12.0951	12.1013	12.1153	11.6903	11.7894	11.6637
maker_scaffold2628_snap_gene_1_60_mRNA_1	9.90583	9.6986	9.75131	12.2216	12.4094	12.1817	12.3924	12.1887	12.2634	12.0943	12.0706	11.9347
maker_scaffold6768_augustus_gene_1_9_mRNA_1	11.8886	11.7652	12.2392	11.1664	11.3461	11.6184	11.2147	11.4567	11.3334	11.5967	11.7053	11.6546
maker_scaffold1362_augustus_gene_1_29_mRNA_1	11.9785	12.1767	12.2522	11.3617	11.5313	11.47	11.261	11.3156	11.2245	11.4322	11.4193	11.5441
maker_scaffold17886_augustus_gene_0_9_mRNA_1	11.5929	11.4031	11.2361	11.558	11.7216	12.046	11.314	11.3779	11.4777	11.6355	11.8058	11.779
maker_scaffold4779_augustus_gene_0_36_mRNA_1	11.926	12.1651	11.3955	11.4833	11.6702	11.8857	11.1114	11.2567	11.2595	11.3946	11.8987	11.457
maker_scaffold453_augustus_gene_2_20_mRNA_1	11.616	11.6954	11.9788	11.4383	11.7038	11.2418	11.502	11.4169	11.5033	11.4753	11.6437	11.6847
maker_scaffold2822_snap_gene_0_35_mRNA_1	12.9804	12.621	12.092	11.4148	11.5813	11.5988	10.934	10.4782	10.8176	11.2014	11.6461	11.5122
maker_scaffold2981_snap_gene_0_47_mRNA_1	11.4283	11.4681	10.969	11.7039	11.7822	11.7877	11.5886	11.4833	11.713	11.6618	11.794	11.4532
maker_scaffold3809_snap_gene_1_60_mRNA_1	10.4855	10.0217	10.1	12.0464	12.1965	12.2316	12.0164	11.986	11.9369	11.9041	12.016	11.7859
maker_scaffold4918_augustus_gene_1_33_mRNA_1	11.5039	12.2259	12.2164	10.9742	11.0253	11.5074	10.273	11.4571	11.2078	12.1488	12.1704	12.012
maker_scaffold1957_augustus_gene_0_17_mRNA_1	13.223	13.1567	13.0782	11.1624	11.1332	11.5046	10.2559	10.5165	10.6548	11.366	11.1917	11.4747
maker_scaffold5087_snap_gene_0_34_mRNA_1	11.2305	11.1788	11.1332	11.709	11.9405	11.685	11.633	11.8139	11.8101	11.5567	11.5551	11.4535
maker_scaffold16800_augustus_gene_0_4_mRNA_1	11.8247	11.5866	11.3869	11.6183	11.8708	11.9588	11.4235	10.8473	11.24	11.5675	11.7473	11.5867
augustus_masked_scaffold4278_abinit_gene_1_5_mRNA_1	11.0389	11.0792	11.324	11.7947	11.7912	11.6899	11.8604	11.722	12.0469	11.424	11.7146	11.1709
maker_scaffold15538_augustus_gene_0_6_mRNA_1	12.7521	12.6778	12.7044	11.0281	11.0412	11.56	10.4807	10.7344	10.8238	11.4773	11.7921	11.5767
maker_scaffold2950_snap_gene_1_54_mRNA_1	10.5443	10.4077	11.0026	11.9728	11.8472	11.9037	11.9957	11.8984	11.7893	11.6732	11.6794	11.9334
maker_scaffold94_snap_gene_0_55_mRNA_2	10.7873	10.292	10.448	11.9155	11.9792	12.1321	11.8774	11.768	11.847	11.9177	12.0516	11.6309
maker_scaffold301_augustus_gene_0_25_mRNA_1	10.9251	10.5023	10.5725	12.0459	12.0911	12.0224	11.9558	11.6864	11.7009	11.7283	11.804	11.5919
maker_scaffold3958_augustus_gene_4_31_mRNA_1	12.3725	12.2919	12.3063	11.2511	11.3063	11.4325	11.0568	10.9085	11.2359	11.4179	11.5698	11.4615
augustus_masked_scaffold4767_abinit_gene_0_5_mRNA_1	12.5223	12.5702	12.1179	11.0431	11.297	11.3512	10.7815	10.8688	10.9761	11.3856	11.5939	12.0753
maker_scaffold5783_augustus_gene_0_47_mRNA_1	12.3805	12.3247	12.3675	11.2872	11.3576	11.2787	11.1316	10.8583	11.1228	11.4709	11.5464	11.4404
maker_scaffold5312_augustus_gene_0_13_mRNA_1	10.7132	10.6289	10.302	11.8737	12.0055	11.978	11.9628	11.5403	11.8093	11.9249	12.0836	11.6947
snap_masked_scaffold3117_abinit_gene_0_23_mRNA_1	11.8538	11.8113	11.408	11.3849	11.4705	11.9023	11.1257	11.2042	11.4144	11.6056	11.87	11.4416
maker_scaffold4599_snap_gene_1_44_mRNA_1	12.2036	12.3074	12.2601	11.5301	11.7833	11.6934	11.3681	10.89	10.979	11.0361	11.2872	11.1422
augustus_masked_scaffold4892_abinit_gene_0_5_mRNA_1	12.1456	12.1283	12.1618	11.4896	11.3363	11.0246	11.539	11.3002	11.4496	11.4783	11.1529	11.2517
augustus_masked_scaffold4058_abinit_gene_0_7_mRNA_1	10.5091	9.99488	10.6629	12.0859	12.2022	11.8201	12.0717	11.9821	11.9866	11.6164	11.746	11.7716
maker_scaffold2046_augustus_gene_1_45_mRNA_1	10.6674	10.0339	10.3683	12.1016	12.1698	12.0731	12.0658	11.7976	11.7616	11.8281	11.9236	11.6564
maker_scaffold762_augustus_gene_3_21_mRNA_1	11.3964	11.1803	11.0953	11.7167	11.8297	11.8319	11.6655	11.3838	11.5369	11.5932	11.6852	11.4976
snap_masked_scaffold7458_abinit_gene_0_11_mRNA_1	9.90992	9.89404	9.32344	11.9928	12.1421	12.363	12.178	12.3325	12.2692	12.0812	12.1899	11.7218
maker_scaffold1346_augustus_gene_2_42_mRNA_1	12.1491	11.9391	12.136	11.3093	11.5048	11.2679	11.2223	10.8921	11.1564	11.5486	11.6522	11.6179
maker_scaffold5913_snap_gene_0_38_mRNA_1	11.5169	11.6518	11.5673	11.6509	11.6699	11.5525	11.4797	11.2579	11.4001	11.4763	11.5197	11.5751
maker_scaffold495_snap_gene_0_40_mRNA_1	9.78328	9.58973	9.96751	12.1538	12.367	11.9555	12.1741	12.2763	12.2677	11.7872	11.9049	12.0178
maker_scaffold8693_snap_gene_0_17_mRNA_1	11.7728	11.0377	11.2531	11.3206	11.3735	12.089	11.3465	11.5216	11.4731	11.5782	11.7496	11.725
maker_scaffold11438_augustus_gene_0_25_mRNA_1	13.2712	13.1732	13.5633	11.0333	11.0134	10.5211	11.3116	10.2656	10.8325	10.9229	11.1782	11.1495
maker_scaffold2627_snap_gene_0_30_mRNA_1	11.5145	11.6419	11.4479	11.0871	11.644	11.504	11.0922	11.0742	11.6321	11.8619	12.0465	11.6427
maker_scaffold3537_augustus_gene_0_19_mRNA_1	10.8556	10.3184	10.4715	11.8133	12.0147	12.1018	11.9088	11.7125	11.7639	11.7482	11.8897	11.5552
snap_masked_scaffold4293_abinit_gene_0_17_mRNA_1	10.5693	10.1993	10.3239	11.8456	11.919	12.1139	11.7873	11.822	11.8747	11.9516	12.0571	11.6897
maker_scaffold5662_augustus_gene_0_28_mRNA_1	12.6018	12.6401	12.9111	11.3873	11.4042	11.0023	11.5288	10.2387	11.1377	11.1789	11.273	10.8369
maker_scaffold3973_augustus_gene_1_37_mRNA_1	11.7922	11.8563	11.8107	11.3516	11.3051	11.5215	10.9529	11.4056	11.3491	11.5979	11.692	11.4915
augustus_masked_scaffold2855_abinit_gene_0_6_mRNA_1	10.3955	9.8553	9.67982	11.8516	12.178	12.0312	11.8257	11.7244	11.9603	12.1759	12.2394	12.1939
maker_scaffold699_snap_gene_2_39_mRNA_1	12.6264	12.6297	12.5571	11.098	11.3198	11.476	10.7974	10.9836	11.0728	11.0464	11.2984	11.179
maker_scaffold4168_augustus_gene_0_36_mRNA_1	11.9035	11.7694	11.6632	11.5401	11.4723	11.3989	11.3899	11.2653	11.3602	11.566	11.3042	11.4224
maker_scaffold4647_snap_gene_0_33_mRNA_1	11.906	11.6998	11.7821	11.4988	11.4919	11.7741	10.8484	10.9023	11.1466	11.3915	11.632	11.9461
maker_scaffold1976_augustus_gene_2_35_mRNA_1	11.7505	11.506	11.7233	11.4601	11.4081	11.4103	11.345	11.1597	11.5241	11.5684	11.6875	11.474
maker_scaffold711_augustus_gene_1_15_mRNA_1	12.2044	12.1777	12.1694	11.1698	11.3965	11.422	11.0513	11.0482	11.2336	11.286	11.4629	11.3694
snap_masked_scaffold11538_abinit_gene_0_1_mRNA_1	11.8301	12.0626	12.1412	11.2073	11.4096	11.2955	11.3145	11.3976	11.5506	11.1264	11.2894	11.273
maker_scaffold1882_augustus_gene_1_40_mRNA_1	10.7966	10.584	10.3785	11.835	11.8243	11.939	11.7573	11.6019	11.6997	11.8312	11.9987	11.6194
maker_scaffold5854_augustus_gene_0_34_mRNA_1	10.96	10.4113	10.2779	11.8674	11.9959	12.0358	11.7942	11.6999	11.6995	11.7363	11.7582	11.594
maker_scaffold2692_augustus_gene_0_28_mRNA_1	12.0808	12.1752	12.2226	11.3224	11.3962	11.2936	11.2397	11.1347	11.1526	11.1236	11.2923	11.3796
maker_scaffold3135_augustus_gene_0_27_mRNA_1	10.4808	10.0667	10.4153	11.9625	12.029	11.7569	11.9826	11.9833	12.0293	11.6982	11.7289	11.5922
maker_scaffold3204_augustus_gene_0_31_mRNA_1	10.3953	10.6656	10.5285	11.7119	11.8865	11.6483	11.8923	11.5408	11.8016	11.8002	11.8279	12.0126
maker_scaffold489_augustus_gene_1_56_mRNA_1	11.8876	12.1573	11.3927	11.3455	11.5507	11.7042	10.9109	11.1374	11.1152	11.2922	11.7165	11.4943
maker_scaffold6398_snap_gene_0_39_mRNA_1	11.5257	11.6177	11.4722	11.2805	11.45	11.4039	11.1575	11.3953	11.5137	11.7298	11.7148	11.4247
maker_scaffold6642_augustus_gene_0_27_mRNA_1	11.1172	10.8216	11.2653	11.5599	11.6181	11.6066	11.5877	11.7366	11.7624	11.4663	11.6464	11.4923
maker_scaffold585_snap_gene_1_68_mRNA_1	12.1389	12.3476	12.1506	11.2154	11.4301	10.9289	11.5238	11.0962	11.4468	11.0786	11.3811	10.918
maker_scaffold387_augustus_gene_1_23_mRNA_1	11.8481	11.7885	11.7408	11.2484	11.3072	11.4505	11.4268	11.1166	11.3985	11.4357	11.5729	11.3185
snap_masked_scaffold1769_abinit_gene_1_9_mRNA_1	11.7337	11.3809	11.358	11.7648	11.5952	11.6747	11.7093	11.4345	11.63	11.0718	11.2964	11.0017
maker_scaffold4805_snap_gene_0_48_mRNA_1	11.717	11.9183	11.7963	11.2759	11.3241	11.3687	11.0685	11.2426	11.4233	11.3803	11.5	11.6297
maker_scaffold11835_augustus_gene_0_31_mRNA_1	10.3291	10.558	10.4997	11.8073	11.9001	12.0018	11.7917	11.6146	11.7338	11.7579	11.9513	11.6818
maker_scaffold2021_augustus_gene_1_35_mRNA_1	10.4915	10.2897	10.4807	11.6729	11.7494	11.7868	11.7771	11.7754	11.8236	12.041	11.8603	11.8587
maker_scaffold7057_augustus_gene_0_28_mRNA_1	13.3772	13.3876	13.3223	11.1325	11.2168	11.2713	10.2489	9.82143	10.2071	10.9545	11.0844	11.5645
maker_scaffold3248_snap_gene_0_34_mRNA_1	10.5924	10.7916	10.8038	11.6955	11.9755	11.6123	11.3866	11.7913	11.9137	11.4947	11.7088	11.8155
maker_scaffold5345_augustus_gene_1_30_mRNA_1	11.6926	11.6982	11.5017	11.0406	11.0811	11.5246	10.6593	11.1878	11.47	12.0384	11.9563	11.7297
maker_scaffold7456_snap_gene_0_19_mRNA_1	11.974	11.8493	11.5162	11.2729	11.5018	11.8899	10.8969	11.0241	11.2063	11.3839	11.5986	11.4482
maker_scaffold959_augustus_gene_0_17_mRNA_1	10.8793	10.7465	10.8935	11.7049	11.8701	11.7353	11.7228	11.7463	11.7848	11.4447	11.5257	11.4697
maker_scaffold4945_augustus_gene_0_53_mRNA_1	10.9789	11.0809	11.4295	11.5187	11.6338	11.3241	11.4097	11.9081	11.8967	11.4202	11.4219	11.5002
maker_scaffold7420_snap_gene_0_31_mRNA_1	11.248	11.2293	10.8575	11.6037	11.6678	11.7094	11.6257	11.4216	11.5926	11.5717	11.6642	11.3151
maker_scaffold5783_augustus_gene_0_46_mRNA_1	10.88	10.4287	10.4219	11.9526	11.8722	11.8958	12.0139	11.5863	11.7999	11.5695	11.7455	11.3362
augustus_masked_scaffold4053_abinit_gene_0_4_mRNA_1	12.0234	11.9608	12.0473	11.4607	11.2216	10.9463	11.5001	11.2736	11.2269	11.4775	11.1762	11.1709
maker_scaffold1643_snap_gene_0_30_mRNA_1	10.9233	11.2737	10.5991	12.0099	11.2945	11.7431	11.1625	12.3625	11.0713	12.3354	11.175	11.5316
maker_scaffold5803_augustus_gene_0_32_mRNA_1	11.7465	11.7549	11.5642	11.503	11.4879	11.4976	11.3212	11.0708	11.1981	11.4156	11.3747	11.5469
maker_scaffold2435_snap_gene_1_34_mRNA_1	11.3861	11.504	11.1167	11.423	11.4081	11.8865	10.8805	11.2654	11.3629	11.675	11.7146	11.8483
maker_scaffold4316_augustus_gene_1_36_mRNA_1	10.6451	10.3273	10.6543	11.5661	11.6733	11.6647	11.6782	11.8679	11.7867	11.9621	11.8234	11.8134
maker_scaffold1697_augustus_gene_2_42_mRNA_1	10.4555	10.5843	10.5797	11.7385	11.7618	11.7593	11.6807	11.5702	11.7997	11.8275	11.8589	11.8424
maker_scaffold548_snap_gene_0_36_mRNA_1	10.9922	10.826	11.2769	11.251	11.1711	11.4453	11.4908	11.4002	11.9515	12.0171	12.0955	11.5116
maker_scaffold4249_augustus_gene_1_29_mRNA_1	13.0186	13.6837	13.6729	10.6118	11.3541	10.6356	10.5143	10.6673	10.4191	10.6773	10.8348	11.3139
maker_scaffold3913_augustus_gene_0_10_mRNA_1	12.4356	12.7208	12.4191	10.9318	11.1363	11.3417	10.9568	11.0603	11.1029	11.0823	11.2635	10.9433
maker_scaffold645_augustus_gene_0_32_mRNA_1	11.0943	10.7148	10.8402	11.7769	11.8961	11.7309	11.8384	11.3357	11.5551	11.5412	11.6966	11.3544
maker_scaffold744_snap_gene_1_20_mRNA_1	12.4493	11.7773	12.0542	11.3312	11.3713	11.3339	11.2956	10.8495	11.2913	11.0821	11.1796	11.3246
snap_masked_scaffold10080_abinit_gene_0_20_mRNA_1	10.5024	10.7835	9.24911	11.9175	11.7432	12.1979	11.357	11.8252	11.5463	12.2346	11.9247	12.0508
maker_scaffold9162_augustus_gene_0_49_mRNA_1	11.1605	11.0357	11.0772	11.6576	11.8195	11.193	11.9705	11.3088	11.6721	11.3601	11.6846	11.3736
maker_scaffold5345_augustus_gene_0_31_mRNA_1	10.8857	10.7435	10.8925	11.3887	11.5555	11.6294	11.5926	11.5572	11.5845	11.9219	11.8343	11.7174
maker_scaffold2813_augustus_gene_0_23_mRNA_1	10.3662	10.0449	10.3727	11.906	11.9896	11.7192	11.9796	11.9831	12.0356	11.6827	11.7496	11.4731
maker_scaffold1362_augustus_gene_1_28_mRNA_1	11.9031	11.8057	12.1084	11.0435	11.2394	11.3871	11.2882	11.06	11.1691	11.4398	11.4036	11.4485
snap_masked_scaffold2462_abinit_gene_1_31_mRNA_1	11.475	11.1937	11.4061	11.4939	11.6306	11.4823	11.5179	11.3551	11.5115	11.398	11.4796	11.3508
maker_scaffold2037_augustus_gene_3_24_mRNA_1	11.5861	11.5881	11.68	11.3169	11.4086	11.29	11.3039	11.5539	11.457	11.4742	11.2169	11.388
maker_scaffold17917_snap_gene_0_14_mRNA_1	12.1261	11.9699	12.1066	11.3134	11.3886	11.3713	11.0524	10.8957	10.9994	11.152	11.3604	11.5217
maker_scaffold3856_snap_gene_1_10_mRNA_1	10.7335	10.8024	10.8596	11.817	11.9521	11.5654	11.8117	11.26	11.4633	11.5145	11.6409	11.8078
maker_scaffold4893_augustus_gene_0_32_mRNA_1	11.4351	11.3555	11.5703	11.3646	11.1928	11.4636	11.1696	11.3083	11.4264	11.7908	11.6116	11.5124
maker_scaffold6673_augustus_gene_0_27_mRNA_1	12.26	12.2063	12.2388	11.1039	11.1504	11.3774	10.8229	10.5935	10.8973	11.3509	11.6056	11.5915
maker_scaffold2236_augustus_gene_0_29_mRNA_1	11.6892	11.7616	11.6699	10.7382	10.9037	11.5038	11.2225	11.4222	11.5326	11.668	11.7331	11.3525
maker_scaffold7284_augustus_gene_0_25_mRNA_1	10.6981	10.2494	9.44492	11.3182	11.6799	12.2061	11.0917	11.7382	11.5987	12.2164	12.569	12.3775
maker_scaffold1219_augustus_gene_1_46_mRNA_1	12.2283	12.0162	11.9803	11.3126	11.2247	11.3512	11.4925	11.1609	11.489	10.7447	10.9494	11.2295
maker_scaffold1932_snap_gene_0_37_mRNA_1	12.1145	12.1973	12.1307	11.0537	11.2054	11.3754	10.9823	11.2621	11.328	11.2043	11.2193	11.1059
maker_scaffold629_snap_gene_3_29_mRNA_1	11.7593	11.6484	11.6544	11.3391	11.4591	11.5406	11.0937	11.0922	11.1837	11.387	11.5194	11.4797
maker_scaffold9268_augustus_gene_0_35_mRNA_1	10.5655	10.2776	10.549	11.5313	11.7296	11.7724	11.686	11.685	11.6557	11.9163	11.9235	11.8083
maker_scaffold6425_augustus_gene_2_39_mRNA_1	12.3546	11.8902	12.3009	11.1792	11.2611	11.3387	11.1527	10.9244	11.168	11.178	11.1415	11.1828
maker_scaffold20281_snap_gene_0_5_mRNA_2	12.2095	12.064	11.7946	11.2212	11.4906	11.6041	10.8348	11.0944	11.1327	11.0702	11.1558	11.3781
maker_scaffold7148_augustus_gene_0_26_mRNA_1	11.8554	11.815	11.7771	11.3306	11.2009	11.2743	11.0813	11.3168	11.2309	11.4657	11.314	11.2882
maker_scaffold637_augustus_gene_1_11_mRNA_1	10.7892	10.816	10.9995	11.4133	11.4104	11.4994	11.5514	11.434	11.7137	11.7192	11.8379	11.7294
snap_masked_scaffold1316_abinit_gene_0_32_mRNA_1	11.5556	11.4945	11.5122	11.3321	11.3519	11.6664	11.1526	11.4093	11.4646	11.3023	11.3469	11.3183
augustus_masked_scaffold292_abinit_gene_0_15_mRNA_1	13.0605	13.2071	13.0465	11.2358	11.2891	11.0668	10.6094	10.7807	10.5592	10.5354	10.6511	10.8601
maker_scaffold5531_augustus_gene_0_6_mRNA_1	11.7921	11.5526	11.3582	11.3656	11.5768	11.7164	11.2736	11.0203	11.1562	11.4526	11.5079	11.0994
maker_scaffold9047_augustus_gene_0_11_mRNA_1	11.9115	12.0444	12.0751	11.227	11.2327	11.0934	11.1762	11.118	11.1737	11.2966	11.2833	11.1972
maker_scaffold610_snap_gene_4_30_mRNA_1	10.6597	10.3535	10.2878	11.8924	11.9929	11.8611	11.8433	11.6035	11.648	11.5703	11.6791	11.4373
maker_scaffold2114_snap_gene_0_6_mRNA_1	12.8345	12.8246	12.9205	10.8982	10.9977	11.1164	10.4906	10.5662	10.7063	10.8796	11.1835	11.4106
maker_scaffold6777_augustus_gene_0_43_mRNA_1	12.0323	11.8594	11.7129	11.4025	11.2604	11.4442	11.3007	10.9784	11.2171	11.2296	11.2142	11.1567
maker_scaffold828_augustus_gene_0_50_mRNA_1	10.564	10.5688	10.671	11.628	11.6421	11.7349	11.5778	11.5909	11.4813	11.7714	11.7487	11.8076
maker_scaffold3379_snap_gene_1_13_mRNA_1	12.2406	12.3299	12.435	11.1309	11.4734	11.6727	10.6821	10.4205	10.5706	10.9256	11.3094	11.5901
maker_scaffold3210_augustus_gene_0_27_mRNA_1	12.226	12.0604	12.1347	11.1996	11.0473	10.9279	11.147	11.1239	11.2854	11.1684	11.2505	11.1801
maker_scaffold2871_augustus_gene_1_47_mRNA_1	11.8885	11.8267	11.5012	11.1894	11.4756	11.4874	11.0015	10.8795	11.1278	11.4643	11.5424	11.3636
augustus_masked_scaffold4628_abinit_gene_0_16_mRNA_1	10.462	10.913	9.59259	11.6029	11.5608	11.9329	11.0627	11.6689	11.101	12.5932	12.2363	12.0068
maker_scaffold2018_snap_gene_1_46_mRNA_1	13.9433	13.9872	14.0427	10.6428	10.7111	11.0749	10.0858	9.70766	9.86845	10.6321	10.8598	11.176
maker_scaffold2380_augustus_gene_3_20_mRNA_1	10.6725	10.3922	10.8105	11.5025	11.57	11.5338	11.5717	11.7131	11.7528	11.8327	11.7453	11.6346
maker_scaffold826_augustus_gene_0_32_mRNA_1	12.8248	13.0884	13.0733	11.2262	11.3095	10.8426	11.1001	10.7613	10.4928	10.5073	10.5426	10.9195
maker_scaffold1104_snap_gene_1_41_mRNA_1	10.7193	10.5002	10.5609	11.7258	11.8056	11.7868	11.7506	11.5144	11.6083	11.5976	11.697	11.4211
maker_scaffold14186_augustus_gene_0_16_mRNA_1	12.9073	12.9848	13.1406	10.3506	10.1266	10.9113	10.5492	10.5699	10.6884	11.5263	11.385	11.5023
maker_scaffold6950_augustus_gene_1_37_mRNA_1	11.9898	11.9191	11.5025	11.2171	11.2707	11.6545	10.8709	10.8999	11.1496	11.3656	11.5509	11.1646
maker_scaffold3203_augustus_gene_0_33_mRNA_1	8.26844	7.73033	8.11842	12.5053	12.6321	12.5228	12.6758	12.5147	12.6151	12.3783	12.4136	12.1799
maker_scaffold2893_augustus_gene_0_33_mRNA_1	11.345	11.1467	10.9979	11.4183	11.5577	11.5733	11.3323	11.3382	11.4053	11.4926	11.6327	11.3139
maker_scaffold4573_snap_gene_0_29_mRNA_1	11.4931	11.6305	11.3633	11.1382	11.4989	11.6875	11.1326	11.214	11.2197	11.269	11.4813	11.4164
maker_scaffold3852_augustus_gene_1_24_mRNA_1	12.5138	12.7178	13.0728	11.2741	11.0816	10.6733	10.7285	10.4305	10.5325	10.906	11.1721	11.4193
maker_scaffold935_augustus_gene_0_31_mRNA_1	13.1857	13.2728	13.2256	11.0819	11.3423	11.4642	10.1234	9.16378	9.75185	10.9759	11.2052	11.7259
maker_scaffold3965_augustus_gene_1_29_mRNA_1	10.2633	9.99558	10.3738	11.5387	11.6441	11.6823	11.7846	11.7275	11.9718	11.9623	11.8419	11.7121
snap_masked_scaffold1752_abinit_gene_0_19_mRNA_1	11.9047	11.8305	12.1323	11.203	11.1702	10.9641	11.218	11.2294	11.2997	11.1637	11.1603	11.2157
augustus_masked_scaffold404_abinit_gene_4_11_mRNA_1	10.914	10.7033	10.6875	11.5982	11.6506	11.7528	11.4503	11.4316	11.5085	11.6156	11.7398	11.4191
maker_scaffold7505_augustus_gene_0_34_mRNA_1	11.4747	11.2635	11.4268	11.1829	11.3048	11.3191	11.1864	11.5001	11.4352	11.5467	11.4316	11.3889
maker_scaffold4264_snap_gene_1_34_mRNA_1	9.93473	10.0894	9.95127	11.7951	11.85	11.8571	11.8507	11.7092	11.8456	11.7989	11.9754	11.7966
augustus_masked_scaffold5600_abinit_gene_0_2_mRNA_1	11.6748	11.5156	11.4371	11.2275	11.4117	11.1096	11.4458	11.3291	11.3307	11.3164	11.4552	11.199
snap_masked_scaffold11974_abinit_gene_0_10_mRNA_1	11.936	12.2881	12.0228	11.2851	11.2482	11.2657	11.0328	11.0034	11.1299	11.1172	11.0196	11.1038
maker_scaffold4525_augustus_gene_1_12_mRNA_1	11.4062	11.2166	11.4052	11.3311	11.3701	11.4406	11.2559	11.2748	11.3772	11.4767	11.552	11.3182
maker_scaffold4314_augustus_gene_2_30_mRNA_1	11.3785	11.5466	11.673	11.3854	11.5808	11.4493	11.3086	11.5861	11.4288	10.8731	11.0545	11.1493
maker_scaffold11106_augustus_gene_0_28_mRNA_1	11.44	11.4754	11.4784	11.4231	11.3906	11.3086	11.2489	11.1128	11.158	11.4158	11.4152	11.5251
snap_masked_scaffold1109_abinit_gene_0_21_mRNA_1	10.9958	11.1227	10.4187	11.4056	11.4015	11.3992	11.3624	11.5236	11.81	11.7825	11.7028	11.4531
maker_scaffold8520_augustus_gene_0_28_mRNA_1	10.819	10.6718	10.9139	11.3019	11.5611	11.514	11.4482	11.6375	11.4692	11.7715	11.5378	11.6928
maker_scaffold8850_snap_gene_0_3_mRNA_1	11.964	11.814	11.7044	11.347	11.3031	11.2561	11.3513	11.0786	11.1916	11.1045	11.2558	10.9648
maker_scaffold219_augustus_gene_0_26_mRNA_1	12.2827	12.0848	11.5974	11.3622	11.4675	11.8124	10.6099	10.4509	10.639	11.0667	11.341	11.6158
maker_scaffold756_augustus_gene_3_34_mRNA_1	12.3764	12.275	12.3652	11.15	11.2558	11.1571	10.9291	10.8158	10.8144	10.9365	11.1061	11.1226
maker_scaffold869_augustus_gene_0_31_mRNA_1	10.8686	10.381	10.5649	11.7204	11.7191	11.7121	11.7122	11.4069	11.5734	11.5485	11.7233	11.3508
augustus_masked_scaffold7636_abinit_gene_0_0_mRNA_1	10.6549	10.414	10.2514	11.7192	11.8322	11.8568	11.7456	11.486	11.5392	11.5677	11.7724	11.4382
maker_scaffold3126_snap_gene_0_43_mRNA_1	10.8629	11.0757	9.87415	11.3912	11.284	11.9336	11.1954	11.9768	11.6248	11.6958	11.5874	11.7701
maker_scaffold1846_augustus_gene_0_44_mRNA_1	10.3651	9.86534	10.0089	11.8487	11.9916	12.0051	11.7903	11.7602	11.6755	11.671	11.737	11.5366
snap_masked_scaffold447_abinit_gene_0_6_mRNA_1	10.8233	11.4273	11.5685	11.2983	10.731	11.2286	11.0617	12.01	11.9682	11.3053	11.5163	11.2707
maker_scaffold3130_augustus_gene_0_25_mRNA_1	13.4396	13.6179	13.5751	10.7379	11.0737	10.5149	10.6066	9.70126	10.1497	10.7731	10.9219	11.094
maker_scaffold3092_snap_gene_0_38_mRNA_1	11.6115	11.5385	11.0744	11.2173	11.4164	11.8946	10.9873	11.0075	11.1628	11.3605	11.6018	11.3312
snap_masked_scaffold8349_abinit_gene_0_10_mRNA_1	12.9271	13.0633	13.039	10.918	10.9752	11.2137	10.5367	10.3211	10.3512	10.7066	10.9631	11.1834
augustus_masked_scaffold7344_abinit_gene_0_3_mRNA_1	12.6897	12.6758	12.7463	10.9094	11.1544	11.028	10.9718	10.2944	10.7008	10.8467	10.9766	11.1621
augustus_masked_scaffold798_abinit_gene_0_5_mRNA_1	11.2118	11.2734	11.0009	11.4803	11.4961	11.4467	11.4657	11.2871	11.471	11.3837	11.5368	11.0902
maker_scaffold6002_augustus_gene_0_14_mRNA_1	12.7259	12.3944	12.7391	11.1176	10.6917	9.80773	11.6825	12.0092	11.7919	10.2353	10.9394	9.99709
maker_scaffold6256_augustus_gene_0_37_mRNA_1	11.946	12.049	12.0032	11.1865	11.4116	10.9141	11.3361	11.1394	11.2227	11.0219	10.9528	10.9439
snap_masked_scaffold2391_abinit_gene_0_14_mRNA_1	12.2855	12.2695	12.3418	11.029	11.1772	11.2227	10.7243	10.7848	10.9039	10.9949	11.1339	11.2429
snap_masked_scaffold8666_abinit_gene_0_9_mRNA_1	10.4716	10.2822	9.13874	11.691	11.8271	12.164	11.58	11.6289	11.7028	11.9114	12.1063	11.5976
maker_scaffold1622_snap_gene_0_37_mRNA_1	11.2203	11.1765	11.0744	11.2496	11.407	11.59	11.2373	11.2546	11.3574	11.5041	11.6514	11.3647
augustus_masked_scaffold2244_abinit_gene_3_0_mRNA_1	9.70791	9.23306	9.60774	11.9917	12.1527	11.8963	12.1597	11.8827	12.0382	11.8334	11.8906	11.6547
snap_masked_scaffold12748_abinit_gene_0_5_mRNA_1	13.1286	13.2822	13.778	10.1721	10.5264	11.3202	9.88607	10.1875	10.2681	10.985	11.3134	11.1981
augustus_masked_scaffold16000_abinit_gene_0_4_mRNA_1	11.0079	11.1083	11.3628	11.4214	11.3909	11.3695	11.5208	11.2842	11.3518	11.3541	11.4887	11.3749
maker_scaffold2744_snap_gene_0_26_mRNA_1	11.038	10.5841	10.5687	11.5443	11.7142	11.7309	11.5234	11.2939	11.5348	11.5101	11.6427	11.3184
maker_scaffold12548_snap_gene_0_11_mRNA_1	12.2344	12.157	12.1231	10.9337	11.0052	11.0749	10.6603	10.6048	10.8144	11.4863	11.4716	11.4229
maker_scaffold1298_augustus_gene_1_18_mRNA_1	11.9163	11.7555	11.6688	11.0473	10.7482	11.1093	11.0102	10.984	11.3723	11.9072	11.2538	11.127
maker_scaffold3040_augustus_gene_0_36_mRNA_1	10.4695	10.0804	10.3807	11.4002	11.6574	11.6395	11.5669	11.702	11.7291	11.8569	11.7488	11.6615
maker_scaffold5775_augustus_gene_0_10_mRNA_1	12.3371	12.8348	12.0482	11.4452	11.5986	10.8354	11.2577	10.5427	10.6096	10.6606	10.7156	10.9896
maker_scaffold756_augustus_gene_0_38_mRNA_1	10.8562	10.9486	9.75325	11.5601	11.3062	11.8342	11.078	11.7745	11.415	11.7861	11.6492	11.904
snap_masked_scaffold3211_abinit_gene_0_17_mRNA_1	11.5368	11.6242	11.5603	11.1281	11.1483	11.3657	11.0207	10.9727	11.0471	11.5705	11.4558	11.4202
maker_scaffold780_augustus_gene_0_29_mRNA_1	13.7855	13.392	13.351	10.6114	10.5832	10.3724	10.4822	10.289	10.7027	10.688	10.7543	10.8019
maker_scaffold13666_snap_gene_0_51_mRNA_1	11.8586	11.8445	11.8222	11.1547	11.1239	11.1357	10.9487	11.1503	11.0919	11.3211	11.1385	11.1959
maker_scaffold4380_snap_gene_1_47_mRNA_1	10.5389	10.4958	10.0408	11.5017	11.499	11.9004	11.2483	11.759	11.7199	11.7283	11.721	11.6302
maker_scaffold9480_snap_gene_0_24_mRNA_1	14.1067	14.667	14.659	10.5298	11.3684	10.5398	8.77795	8.52017	8.06329	10.9937	11.1328	12.3479
maker_scaffold1597_augustus_gene_1_35_mRNA_1	11.5914	11.6902	11.8957	10.8803	10.9593	10.9302	10.7614	11.1954	11.3939	11.3215	11.5701	11.4702
maker_scaffold1906_augustus_gene_1_39_mRNA_1	10.9602	11.3101	11.3133	11.1208	11.4201	11.2539	11.2995	10.9563	11.4115	11.6015	11.5385	11.4495
maker_scaffold1023_augustus_gene_1_20_mRNA_1	10.9035	11.0609	11.49	11.5901	11.6085	10.4525	12.3011	11.4522	11.6689	11.022	11.1066	10.9642
maker_scaffold4076_augustus_gene_0_38_mRNA_1	10.0704	9.90634	9.52332	11.7515	11.7518	11.8733	11.8145	11.6368	11.9041	11.6167	11.9041	11.8609
maker_scaffold5275_snap_gene_0_41_mRNA_1	11.6146	11.4381	11.6894	11.1992	11.1452	11.1804	11.0174	11.0778	11.1903	11.3751	11.1871	11.4689
maker_scaffold7746_augustus_gene_1_13_mRNA_1	11.2098	11.3266	11.0986	11.3595	11.4124	11.4002	11.3955	11.1657	11.4211	11.318	11.4206	11.0418
snap_masked_scaffold1848_abinit_gene_0_10_mRNA_1	11.3587	11.3011	11.3133	11.4463	11.1959	11.39	11.2882	11.4012	10.915	11.4511	11.0414	11.4357
maker_scaffold11092_augustus_gene_0_7_mRNA_1	11.5673	11.5386	11.588	11.3299	11.3689	11.4599	11.0118	11.0276	10.9704	11.1766	11.2531	11.2408
augustus_masked_scaffold5530_abinit_gene_1_0_mRNA_1	10.9952	10.888	10.6072	11.3981	11.6152	11.7252	11.0546	11.0544	11.0688	11.607	11.6409	11.8704
maker_scaffold1336_snap_gene_0_50_mRNA_1	12.2479	11.9718	11.9975	10.745	10.7097	11.4367	10.9261	10.5611	10.9113	11.2679	11.3204	11.4003
maker_scaffold3942_snap_gene_0_35_mRNA_1	12.4569	12.5236	12.5295	10.9097	11.0007	11.0336	10.5421	10.5742	10.8059	10.8413	11.1102	11.1404
maker_scaffold10066_augustus_gene_0_7_mRNA_1	11.7184	11.6688	11.64	10.9574	11.277	11.1866	10.6896	10.8013	11.1052	11.5621	11.2226	11.6351
maker_scaffold337_augustus_gene_0_32_mRNA_1	9.99008	10.1363	10.3231	11.6453	11.5144	11.5503	11.5795	11.7103	11.5867	11.8706	11.7289	11.8102
maker_scaffold5792_augustus_gene_0_33_mRNA_1	12.0345	12.1071	12.067	10.6856	10.9833	11.6505	10.5506	10.7195	10.8088	11.3734	11.1247	11.3243
maker_scaffold1062_snap_gene_2_49_mRNA_1	10.7361	10.4519	9.74637	11.298	11.5797	12.3001	11.3522	11.6348	11.3157	11.6509	11.8376	11.5225
maker_scaffold5081_snap_gene_0_48_mRNA_1	11.6597	11.4862	11.2178	11.4029	11.3488	11.4528	11.351	11.0105	11.1342	11.1043	11.1827	11.0336
maker_scaffold4156_augustus_gene_0_42_mRNA_1	11.6103	11.592	11.4849	11.2965	11.4382	11.1978	11.3225	10.9568	11.1155	11.1862	11.2295	10.944
maker_scaffold302_snap_gene_0_52_mRNA_1	11.9736	12.0389	11.9503	10.9323	11.0604	11.2979	10.7444	11.0954	11.1918	11.0481	11.1308	10.8538
maker_scaffold3078_augustus_gene_0_21_mRNA_1	10.3276	10.2896	10.3073	11.5388	11.5646	11.6082	11.6656	11.4831	11.4928	11.7179	11.6432	11.6595
maker_scaffold106_augustus_gene_0_24_mRNA_1	11.7638	11.8095	11.7028	11.089	10.9678	11.1626	10.8521	11.1381	11.0714	11.3702	11.1875	11.1738
maker_scaffold4998_snap_gene_0_26_mRNA_1	10.6902	10.4598	10.6067	11.5429	11.6723	11.5664	11.513	11.2782	11.46	11.356	11.4766	11.6346
maker_scaffold8262_augustus_gene_0_31_mRNA_1	11.5781	11.7038	11.052	11.1525	11.075	11.3209	11.0137	11.2146	11.1507	11.2708	11.3015	11.3788
maker_scaffold3230_snap_gene_0_43_mRNA_1	11.4651	11.5012	11.5896	11.1789	11.1559	11.0548	11.1293	11.1827	11.3797	11.1052	11.1441	11.314
maker_scaffold1405_augustus_gene_1_45_mRNA_1	11.8766	11.9556	11.7243	10.9407	11.1218	11.3488	10.9039	10.8607	11.0309	11.0813	11.2762	11.0748
maker_scaffold1702_snap_gene_0_44_mRNA_1	11.4502	11.4782	10.683	11.0948	11.1215	11.6507	10.9408	11.1545	11.1002	11.7793	11.3714	11.3262
maker_scaffold7257_augustus_gene_0_11_mRNA_1	13.1434	12.7459	13.6526	10.9938	10.7783	10.589	10.9687	10.6749	11.001	9.84889	10.1405	10.5605
maker_scaffold404_snap_gene_6_38_mRNA_1	11.5039	11.7258	11.6821	10.8977	10.9701	11.0021	11.0742	10.9021	11.2388	11.3316	11.377	11.3583
maker_scaffold5362_augustus_gene_1_12_mRNA_1	11.8474	11.7268	11.2913	11.2073	11.4938	11.6181	10.7221	10.8556	11.0489	10.8731	11.05	11.3285
maker_scaffold2923_snap_gene_0_31_mRNA_1	11.6544	11.6537	11.4872	11.1257	11.1803	11.4553	10.9282	11.5936	10.9403	10.9913	10.8935	11.136
augustus_masked_scaffold5569_abinit_gene_0_1_mRNA_1	10.3552	9.94141	9.94452	11.5622	11.7669	11.7672	11.6431	11.5303	11.6207	11.7275	11.7847	11.3883
maker_scaffold5824_augustus_gene_0_20_mRNA_1	10.779	10.7541	10.1203	11.3122	11.4215	11.7825	11.3003	11.3484	11.5319	11.6162	11.7302	11.3022
maker_scaffold7841_augustus_gene_0_11_mRNA_1	11.3866	11.2374	10.7196	11.4661	11.4851	11.7852	11.1091	10.9936	10.95	11.167	11.3341	11.3468
maker_scaffold1325_augustus_gene_1_39_mRNA_1	10.8027	10.5624	10.8114	11.2682	11.3864	11.3596	11.3805	11.3144	11.3572	11.6601	11.6003	11.4757
maker_scaffold4057_snap_gene_0_34_mRNA_1	11.1973	11.1241	11.0305	11.3153	11.428	11.5214	11.1046	10.8142	11.1004	11.3423	11.49	11.4702
maker_scaffold1702_augustus_gene_1_7_mRNA_1	10.8789	11.0839	9.55624	11.1377	11.4917	11.724	10.9825	11.2424	11.3924	11.7319	12.0189	11.6762
maker_scaffold13580_snap_gene_0_3_mRNA_1	11.4286	11.4884	11.2925	11.1765	10.9935	11.3087	10.7163	11.3358	11.164	11.4747	11.341	11.1768
maker_scaffold815_snap_gene_2_29_mRNA_1	10.3017	10.5674	9.99864	11.2585	11.38	11.7565	11.2933	11.5339	11.8048	11.7711	11.8964	11.3201
maker_scaffold9784_augustus_gene_0_10_mRNA_1	11.0242	10.883	10.5316	11.317	11.413	11.6345	11.232	11.3423	11.0516	11.4259	11.3871	11.6074
maker_scaffold364_augustus_gene_3_35_mRNA_1	11.9434	11.5581	11.7343	11.016	10.8952	10.8463	11.021	11.0918	11.1453	11.141	11.1921	11.2071
snap_masked_scaffold3788_abinit_gene_1_15_mRNA_1	12.1442	12.1744	12.0546	10.7537	10.8397	11.0607	10.5018	10.7561	10.9766	11.0556	11.2103	11.2526
maker_scaffold6969_snap_gene_1_35_mRNA_1	11.7426	11.632	11.5606	11.2611	11.1866	11.0771	11.0824	10.9451	11.0568	11.272	10.9581	11.0031
maker_scaffold2894_snap_gene_0_31_mRNA_1	9.39778	9.41539	9.67137	11.7987	11.686	11.8163	11.5519	11.4987	11.6808	12.0426	12.045	12.1561
maker_scaffold1147_augustus_gene_0_22_mRNA_1	11.6112	11.6634	11.5938	10.9914	11.1044	11.115	11.0001	11.008	11.2469	11.1043	11.1431	11.1634
maker_scaffold9617_augustus_gene_0_15_mRNA_1	10.1544	9.96806	10.1795	11.4138	11.5608	11.6032	11.6333	11.5829	11.532	11.7581	11.7087	11.6493
maker_scaffold1919_snap_gene_0_41_mRNA_1	11.7562	11.8004	11.2308	11.115	11.3887	11.4953	10.829	10.8197	10.8864	11.0661	11.2875	11.051
maker_scaffold243_augustus_gene_0_32_mRNA_1	11.5919	11.7063	11.6583	11.0052	11.0858	11.0877	10.911	11.0445	11.1077	11.1442	11.1376	11.2433
maker_scaffold2596_snap_gene_0_33_mRNA_1	10.8564	10.4967	10.7902	11.3057	11.3564	11.3386	11.3399	11.4016	11.3914	11.534	11.4205	11.4764
maker_scaffold4880_snap_gene_0_18_mRNA_1	10.4434	10.0682	10.1971	11.6583	11.6954	11.6656	11.5821	11.4566	11.4706	11.5335	11.6063	11.3171
maker_scaffold5360_snap_gene_0_17_mRNA_1	12.1562	12.0948	11.9639	10.7928	10.913	10.9429	10.9186	10.9301	11.2428	11.0997	10.9718	10.6512
maker_scaffold4270_augustus_gene_1_17_mRNA_1	12.229	12.464	12.1389	10.8702	10.9688	10.9227	10.6109	10.6822	11.0949	10.8967	11.1623	10.6289
maker_scaffold1636_augustus_gene_1_33_mRNA_1	11.0708	11.0285	11.001	11.132	11.2479	11.4114	11.1412	11.1071	11.3022	11.3735	11.5288	11.2772
maker_scaffold8814_snap_gene_0_16_mRNA_1	11.5539	11.516	10.7919	11.2333	11.3877	11.5726	10.8968	10.6958	10.8592	11.3367	11.6037	11.1706
snap_masked_scaffold3707_abinit_gene_1_21_mRNA_1	11.5378	11.8517	11.5598	11.3602	11.4772	11.1537	11.488	10.9304	11.043	10.6025	10.9226	10.6779
maker_scaffold6599_augustus_gene_0_14_mRNA_1	13.6616	14.2797	14.3683	10.5706	11.3566	10.6149	8.41134	8.75639	8.21708	10.8721	11.1271	12.3482
augustus_masked_scaffold3346_abinit_gene_0_6_mRNA_1	10.8301	10.7745	10.8897	11.0364	11.1862	11.3295	10.9824	11.2571	11.3869	11.7125	11.6439	11.553
maker_scaffold257_snap_gene_0_28_mRNA_1	11.6908	11.6806	11.9338	11.1972	11.2657	11.015	11.1821	11.215	11.1822	10.6023	10.6251	10.9808
maker_scaffold2449_augustus_gene_0_33_mRNA_1	10.545	10.2113	10.1333	11.6231	11.6667	11.6795	11.6274	11.3392	11.4898	11.3703	11.5514	11.3332
maker_scaffold2788_augustus_gene_1_35_mRNA_1	10.7039	10.2944	10.2771	11.567	11.4938	11.6622	11.4717	11.2871	11.3898	11.5196	11.6558	11.2431
augustus_masked_scaffold4037_abinit_gene_0_0_mRNA_1	11.2489	11.3536	11.2232	11.1151	11.0363	11.3353	10.7918	10.8344	11.2081	11.3546	11.5315	11.5056
augustus_masked_scaffold5147_abinit_gene_0_7_mRNA_1	12.6958	12.7377	12.6659	10.5736	10.3102	10.6233	10.5069	10.5609	10.8768	11.0694	11.0983	10.8128
augustus_masked_scaffold3761_abinit_gene_0_13_mRNA_1	13.2794	13.1153	12.9543	11.1242	10.9639	10.4006	10.7385	10.3769	10.6398	11.1295	10.1139	9.68806
maker_scaffold3345_snap_gene_0_36_mRNA_1	8.38308	8.2133	8.44719	12.2352	12.3815	12.0266	12.247	12.2318	12.3558	12.005	11.9653	12.0132
maker_scaffold2737_snap_gene_1_43_mRNA_1	11.015	10.691	11.1988	11.3371	11.2923	11.5949	11.3395	11.2784	11.2805	10.924	11.1924	11.3593
maker_scaffold5159_snap_gene_1_44_mRNA_2	12.6909	12.6566	12.8039	10.7748	10.8433	10.7414	10.8858	10.2361	10.5778	10.7002	10.7603	10.8165
maker_scaffold5436_snap_gene_1_40_mRNA_1	11.5874	11.7076	11.9263	10.9906	11.0994	11.1858	10.7702	11.1812	10.7858	10.972	10.949	11.3111
maker_scaffold7702_augustus_gene_0_5_mRNA_1	12.8491	12.8663	12.8233	10.8038	10.8154	11.0893	10.4474	10.0998	10.1143	10.6039	10.8832	11.062
maker_scaffold297_augustus_gene_1_40_mRNA_1	12.5946	12.6473	12.5958	10.6257	10.8599	11.2076	9.84665	9.6343	10.2164	11.0732	11.4492	11.6696
maker_scaffold5784_snap_gene_0_39_mRNA_1	10.9365	11.0496	11.2807	11.0928	11.4823	11.3985	10.4058	10.5487	10.7491	11.6101	11.6339	12.2072
maker_scaffold371_snap_gene_0_41_mRNA_1	11.5148	11.5573	11.503	11.0168	11.0252	11.219	10.8136	10.9775	10.9624	11.2952	11.3458	11.1623
snap_masked_scaffold5149_abinit_gene_0_9_mRNA_1	11.4149	11.381	11.6926	11.3855	10.9878	11.0873	11.3268	11.1723	11.2232	10.7269	11.0785	10.9156
maker_scaffold5380_augustus_gene_0_32_mRNA_1	11.0328	10.9602	10.7944	11.1352	11.3497	11.3037	11.4991	11.2703	11.6019	11.243	11.2713	10.9206
maker_scaffold1007_snap_gene_1_56_mRNA_1	10.704	10.4174	10.5206	11.4584	11.585	11.5752	11.4183	11.2689	11.3597	11.3699	11.4286	11.2637
maker_scaffold6155_augustus_gene_0_20_mRNA_1	10.2098	10.3534	10.4698	11.2622	11.1793	11.5086	11.1435	11.5934	11.3955	12.0289	11.5343	11.6719
maker_scaffold890_snap_gene_1_28_mRNA_1	13.4494	13.5382	13.3755	10.3948	10.4888	10.7947	9.62158	9.51545	9.78167	10.8495	11.1351	11.3961
maker_scaffold547_snap_gene_0_17_mRNA_1	11.7301	11.7305	11.7953	10.9509	11.1428	11.0481	10.8247	10.4839	10.7933	11.1869	11.2979	11.3379
maker_scaffold3267_snap_gene_0_36_mRNA_1	11.7449	11.9107	11.8136	11.1343	10.8949	10.7159	11.1553	11.2166	11.4217	10.6558	11.0585	10.5715
maker_scaffold1753_snap_gene_0_38_mRNA_1	11.5847	11.3529	10.6265	11.2272	10.9265	11.0945	11.5294	11.4631	11.5622	11.0874	11.0823	10.7297
maker_scaffold4380_augustus_gene_2_27_mRNA_1	10.6486	10.4342	10.6575	11.2722	11.3176	11.3153	11.373	11.387	11.3582	11.5569	11.4506	11.4858
snap_masked_scaffold404_abinit_gene_1_16_mRNA_1	12.0136	11.8558	12.047	11.0374	10.9082	10.8727	10.9287	10.8676	10.9858	10.8044	10.876	11.0592
maker_scaffold613_augustus_gene_1_24_mRNA_1	11.0666	11.0171	11.0091	11.2347	11.1737	11.4242	11.0806	11.1466	11.0936	11.3039	11.3802	11.3236
augustus_masked_scaffold8800_abinit_gene_1_3_mRNA_1	11.2489	11.2982	10.694	11.1292	11.3532	11.6171	10.7943	11.0893	11.153	11.2341	11.3936	11.237
maker_scaffold3598_augustus_gene_0_35_mRNA_1	12.4405	12.469	12.306	10.8338	10.938	11.0458	10.7854	10.4857	10.6455	10.7298	10.7273	10.8247
maker_scaffold2281_augustus_gene_0_30_mRNA_1	10.669	10.8852	9.64001	11.3915	11.17	11.7168	10.9819	11.6196	11.3191	11.7066	11.4509	11.6607
maker_scaffold12_snap_gene_0_55_mRNA_1	11.2606	11.3855	11.2611	11.0839	11.1716	11.1794	11.0029	11.057	11.1826	11.1452	11.3063	11.1571
maker_scaffold3531_snap_gene_0_34_mRNA_2	10.6261	10.6298	10.0195	11.2064	11.473	11.6714	11.29	11.3289	11.4481	11.5527	11.6821	11.2645
maker_scaffold8466_augustus_gene_0_41_mRNA_1	11.2571	11.3181	11.3084	11.0026	11.1392	11.2104	10.8348	11.2671	11.3038	11.2372	11.2279	11.0829
augustus_masked_scaffold6192_abinit_gene_0_9_mRNA_1	13.0418	13.0958	12.9708	10.6299	10.673	10.5434	10.3955	10.3046	10.555	10.6145	10.6747	10.6605
maker_scaffold411_augustus_gene_0_19_mRNA_1	13.1629	13.5198	13.4214	10.564	10.7722	10.3847	10.5285	10.3502	10.4914	10.4349	9.63634	10.8839
maker_scaffold944_snap_gene_0_20_mRNA_1	13.1412	13.1277	13.0295	10.9235	10.9401	10.9158	10.2229	9.56342	9.9409	10.5622	10.6309	11.1248
maker_scaffold3430_augustus_gene_0_31_mRNA_1	10.7808	10.638	10.6709	11.3986	11.3947	11.3368	11.3982	11.333	11.4674	11.2147	11.4433	11.0409
maker_scaffold2938_augustus_gene_1_58_mRNA_1	12.4362	12.4035	11.9522	11.0658	11.204	11.273	10.7682	10.7787	10.4948	10.5981	10.6348	10.4957
augustus_masked_scaffold6789_abinit_gene_0_3_mRNA_1	12.3999	12.2194	11.9469	10.9121	11.0072	11.2727	10.5606	10.4823	10.4225	11.0603	11.0755	10.6794
maker_scaffold1743_augustus_gene_0_30_mRNA_1	12.2668	12.5553	12.2528	10.7172	10.6769	10.7901	10.8705	10.5468	10.9016	10.9098	10.8821	10.6637
snap_masked_scaffold9475_abinit_gene_0_5_mRNA_1	11.6768	11.7176	11.4893	11.0051	11.1545	11.3566	10.8595	11.1321	10.7313	10.8384	10.9708	11.1012
maker_scaffold3548_augustus_gene_3_43_mRNA_1	12.319	12.3348	12.2836	10.7828	10.5025	10.8666	10.4637	10.9669	10.7365	11.1544	10.7764	10.8445
maker_scaffold1892_augustus_gene_1_27_mRNA_1	10.7275	10.5679	10.7798	11.272	11.3618	11.1964	11.3011	11.4947	11.3634	11.3148	11.2515	11.3948
maker_scaffold3674_augustus_gene_1_31_mRNA_1	11.4918	11.7338	11.4986	11.028	11.191	11.1991	11.1552	10.9033	11.0115	10.9571	11.0991	10.75
maker_scaffold300_augustus_gene_0_17_mRNA_1	10.3746	9.85814	9.966	11.6145	11.7226	11.7373	11.551	11.3597	11.4547	11.4421	11.6623	11.2755
snap_masked_scaffold1144_abinit_gene_0_6_mRNA_1	10.6746	10.7484	10.2817	11.3677	10.8189	11.653	11.0857	11.7134	11.1913	12.1281	10.9462	11.409
maker_scaffold3272_snap_gene_1_36_mRNA_1	10.3758	10.6233	9.38643	11.6331	11.5515	11.6353	11.0755	11.6595	11.2582	11.6946	11.3639	11.727
augustus_masked_scaffold4642_abinit_gene_0_0_mRNA_1	10.2599	10.1894	9.9475	11.3582	11.5305	11.6841	11.4469	11.4325	11.5388	11.5858	11.686	11.3229
maker_scaffold4369_augustus_gene_0_28_mRNA_1	12.0636	12.0606	12.0241	11.1241	10.985	10.9633	10.9301	10.7618	10.7878	10.7334	10.6523	10.8782
augustus_masked_scaffold9092_abinit_gene_0_1_mRNA_1	11.1422	10.7962	10.9687	11.1855	11.1493	11.3067	11.2277	11.1123	11.0687	11.4231	11.2795	11.2867
maker_scaffold5695_augustus_gene_0_34_mRNA_1	11.7869	12.0855	11.7285	11.0716	11.2297	11.0051	10.8464	10.4572	10.8339	10.8511	10.9925	11.0551
maker_scaffold51_augustus_gene_3_48_mRNA_1	11.4855	11.8081	11.9681	10.972	11.0001	10.688	11.1908	11.1681	10.9363	10.8104	10.9778	10.9256
maker_scaffold2204_snap_gene_1_32_mRNA_2	11.2296	11.2039	11.2234	11.0182	11.0028	11.1006	10.868	11.0324	11.4381	11.2877	11.4505	11.0733
augustus_masked_scaffold2778_abinit_gene_0_9_mRNA_1	10.5758	10.4163	10.2412	11.4965	11.626	11.4959	11.3507	10.9124	11.2545	11.42	11.6054	11.4974
maker_scaffold3813_augustus_gene_0_28_mRNA_2	12.0512	12.1848	12.2192	10.9482	11.0318	10.9811	10.3438	10.2073	10.5968	10.8838	11.2852	11.1532
maker_scaffold3400_snap_gene_3_40_mRNA_1	12.2291	12.2072	12.2943	10.7671	10.9651	10.8778	10.6785	10.2113	10.4619	10.8085	11.1461	11.2266
maker_scaffold3202_snap_gene_0_10_mRNA_1	12.3283	12.4245	12.2822	11.0937	11.1472	11.1044	10.3587	10.2142	10.2564	10.7031	10.8275	11.1236
maker_scaffold9162_augustus_gene_0_51_mRNA_1	9.97145	9.986	9.90379	11.611	11.8195	11.4962	11.6973	11.6692	11.6429	11.3794	11.5049	11.1778
maker_scaffold3427_augustus_gene_1_16_mRNA_1	11.1248	11.0711	11.0615	11.3332	11.4848	11.1694	11.3531	11.2052	11.3772	10.7859	11.0834	10.8013
maker_scaffold6057_snap_gene_1_59_mRNA_1	11.3093	11.4322	11.1293	10.8194	10.9629	11.2649	10.2898	11.0026	10.911	11.4894	11.7425	11.4838
maker_scaffold5482_snap_gene_0_41_mRNA_1	10.8293	10.7239	10.7171	11.3075	11.3639	11.3615	11.3315	11.1691	11.3298	11.2728	11.3807	11.0395
maker_scaffold2165_snap_gene_1_39_mRNA_1	10.6152	10.498	9.44043	11.4675	11.1284	11.7759	11.1415	11.6745	11.4227	11.5905	11.4457	11.6022
maker_scaffold1976_snap_gene_2_40_mRNA_1	11.0642	10.9598	11.0894	11.2563	11.3721	11.2698	11.1083	11.3196	11.4484	10.9058	10.92	11.0504
maker_scaffold4610_snap_gene_0_53_mRNA_1	11.7289	11.7849	11.6993	10.8202	10.9733	11.1371	10.4686	10.6568	10.8466	11.1396	11.2535	11.2444
maker_scaffold2703_snap_gene_1_50_mRNA_1	10.6149	10.3955	10.3242	11.5436	11.6148	11.6033	11.3959	11.4102	11.3138	11.1744	11.2638	11.0807
maker_scaffold2740_snap_gene_0_21_mRNA_1	12.4857	12.4636	12.2758	10.9692	10.8293	10.8353	10.6143	10.5484	10.6095	10.7073	10.6085	10.7726
maker_scaffold10424_augustus_gene_0_19_mRNA_1	11.7942	11.7135	11.7215	10.9229	11.0488	11.3352	10.7971	10.7943	10.591	11.0398	10.9488	10.9787
maker_scaffold14472_augustus_gene_0_25_mRNA_1	11.658	11.5717	11.1832	10.9099	11.1379	11.4262	10.4045	10.6031	10.7287	11.2457	11.3429	11.4584
maker_scaffold5202_augustus_gene_0_43_mRNA_1	10.0339	10.0436	10.0552	11.4815	11.6474	11.6683	11.2908	11.3197	11.4188	11.4708	11.6091	11.631
snap_masked_scaffold460_abinit_gene_0_16_mRNA_1	10.9205	10.9416	10.9661	11.3038	11.1876	11.1691	11.0682	11.2655	11.1191	11.3157	11.1879	11.2198
maker_scaffold4446_augustus_gene_0_7_mRNA_1	10.8914	10.7977	10.7874	11.0992	11.1726	11.2818	11.1041	11.1774	11.2671	11.4999	11.3879	11.1887
maker_scaffold18341_snap_gene_0_13_mRNA_1	11.0861	11.0507	11.1511	10.9528	11.0512	11.1577	11.1114	11.1561	11.1711	11.3078	11.2486	11.1993
snap_masked_scaffold3283_abinit_gene_0_29_mRNA_1	11.7761	11.5563	11.4034	11.1445	11.2237	11.17	10.9356	10.9348	10.8853	10.941	10.9374	10.715
augustus_masked_scaffold5133_abinit_gene_0_1_mRNA_1	11.4701	11.6104	10.8265	10.7753	11.2534	11.1386	10.6023	10.6916	10.9057	11.6233	11.5117	11.1843
maker_scaffold4609_augustus_gene_0_49_mRNA_1	12.4316	12.6118	12.1838	11.0832	11.4069	11.372	9.814	9.37951	9.84279	10.7939	11.0675	11.5424
maker_scaffold3643_augustus_gene_0_30_mRNA_1	12.3615	12.5646	12.4957	10.4243	10.6592	11.0644	10.598	10.5474	10.2247	10.7508	10.8767	10.9442
maker_scaffold1976_augustus_gene_0_20_mRNA_1	10.234	9.72799	10.1453	11.4566	11.738	11.3488	11.6164	11.7219	11.7477	11.2868	11.2956	11.1887
maker_scaffold1044_snap_gene_1_46_mRNA_1	12.1164	11.9383	12.0089	10.949	11.0018	10.7482	10.8372	10.7884	10.6802	10.7869	10.6249	10.9776
maker_scaffold4242_augustus_gene_1_13_mRNA_1	10.9897	11.0085	11.0288	11.3116	11.393	11.1641	11.1405	11.1744	11.1543	11.0125	11.1292	10.9498
maker_scaffold2267_augustus_gene_0_26_mRNA_1	12.752	12.8099	12.4316	10.7077	10.7328	11.0083	9.95279	10.2687	10.2129	10.6539	10.9611	10.953
maker_scaffold8018_augustus_gene_1_28_mRNA_1	11.6159	11.6871	11.7081	11.238	11.509	11.0191	11.1932	11.2488	11.0036	10.2504	10.45	10.5171
maker_scaffold1022_augustus_gene_1_37_mRNA_1	10.2976	10.1205	10.2933	11.1896	11.3761	11.4523	11.3875	11.3135	11.4404	11.6705	11.5793	11.3176
maker_scaffold3544_snap_gene_0_25_mRNA_1	10.9193	10.973	9.82183	11.0841	11.1385	11.5989	10.924	11.075	11.2533	11.7217	11.4944	11.4041
snap_masked_scaffold955_abinit_gene_0_19_mRNA_1	11.1442	11.2644	11.312	10.8096	11.0462	11.0615	10.8925	10.791	10.9946	11.2994	11.4725	11.3196
maker_scaffold2052_augustus_gene_0_39_mRNA_1	11.7723	11.818	11.8191	11.0781	11.2882	10.9795	10.9984	10.762	10.9398	10.4982	10.7921	10.6593
maker_scaffold2227_snap_gene_1_46_mRNA_1	11.9243	11.9518	11.4992	10.9057	11.0276	11.2728	10.7729	10.6096	10.4574	10.8907	11.0675	11.0188
augustus_masked_scaffold895_abinit_gene_1_13_mRNA_1	12.5139	12.6914	12.2114	10.6034	10.7238	10.8358	10.3616	10.3611	10.2518	10.9004	11.0253	10.9121
maker_scaffold12089_augustus_gene_0_33_mRNA_1	9.19341	9.22828	9.55488	11.4762	11.6381	11.4732	11.7441	11.8039	12.0547	11.7565	11.7813	11.6871
maker_scaffold10191_snap_gene_0_22_mRNA_1	10.2125	9.95962	10.1112	11.5363	11.7327	11.5319	11.5662	11.5307	11.4877	11.2	11.3271	11.1773
maker_scaffold7055_augustus_gene_0_15_mRNA_1	11.1408	10.7364	11.0782	10.5525	10.8344	10.6372	10.9565	11.11	11.9083	11.5958	11.8588	10.9278
snap_masked_scaffold3578_abinit_gene_3_20_mRNA_1	8.07643	8.09629	8.74179	11.7695	12.1241	12.2435	11.9795	11.8048	12.0444	12.1122	12.1765	12.1117
maker_scaffold3685_augustus_gene_1_42_mRNA_1	10.6537	10.4245	10.4056	11.4821	11.5716	11.5105	11.3901	11.3491	11.2886	11.1105	11.1247	10.9586
maker_scaffold5889_augustus_gene_1_10_mRNA_1	11.3987	11.2697	11.3229	11.0083	10.9515	11.0753	10.9802	11.0749	11.0459	11.0503	11.0019	11.0804
maker_scaffold4987_augustus_gene_1_26_mRNA_1	10.4916	10.9207	10.074	11.4632	11.6048	11.4105	11.3517	11.1556	11.2451	11.1217	11.3679	11.028
maker_scaffold5019_augustus_gene_0_14_mRNA_1	11.5227	11.9408	11.8001	10.6079	10.9083	10.9598	10.4581	10.4986	10.8937	11.1634	11.1637	11.3128
maker_scaffold6812_augustus_gene_1_33_mRNA_1	10.6512	10.3636	10.5879	11.1981	11.1912	11.1747	11.254	11.3083	11.3857	11.462	11.3345	11.2953
augustus_masked_C8475107_abinit_gene_0_0_mRNA_1	10.1672	9.83518	9.72465	11.5816	11.7161	11.6535	11.5481	11.2497	11.3315	11.5217	11.5091	11.3684
maker_scaffold25_snap_gene_0_31_mRNA_1	11.6764	11.5013	10.7453	11.0741	11.0591	11.3856	10.6965	10.9292	10.9011	11.0393	11.2175	10.9715
maker_scaffold8804_snap_gene_0_19_mRNA_1	8.4147	7.82047	8.65218	11.5835	11.6447	11.9756	12.3116	12.4508	12.5788	12.0932	12.048	11.5659
maker_scaffold4874_augustus_gene_0_31_mRNA_1	11.4784	11.5412	11.6553	10.8974	10.9518	10.9479	10.7973	10.9153	10.8681	10.9733	10.9837	11.0653
maker_scaffold4404_snap_gene_0_31_mRNA_1	10.5412	10.8761	9.86837	11.421	11.5869	11.5247	11.3013	11.187	11.2048	11.0883	11.4387	11.0036
maker_scaffold3048_augustus_gene_0_26_mRNA_1	11.659	11.6196	11.628	10.798	10.7907	10.9411	10.8651	10.7731	10.8622	11.0467	11.0894	10.9596
maker_scaffold1934_augustus_gene_1_49_mRNA_1	11.7392	11.5616	11.7183	10.6649	10.6454	10.9925	10.8936	10.9144	11.341	10.9141	10.8497	10.7949
maker_scaffold624_augustus_gene_0_40_mRNA_1	11.7084	12.1605	11.5637	11.4021	11.4878	10.7392	11.1534	10.3292	10.4428	10.5449	10.5569	10.9197
maker_scaffold1271_augustus_gene_1_14_mRNA_1	11.6739	11.5716	11.6305	10.9561	10.9281	10.9289	10.6694	10.8779	10.8816	10.9549	10.8736	11.0421
snap_masked_scaffold2085_abinit_gene_2_22_mRNA_1	10.6457	10.5482	10.6932	11.2933	11.1935	11.2247	11.1125	11.1109	11.3137	11.2385	11.3303	11.2688
maker_scaffold3288_augustus_gene_1_20_mRNA_1	10.6112	10.0387	10.0809	11.4804	11.544	11.5602	11.4023	11.1681	11.2995	11.3361	11.3862	11.0655
maker_scaffold409_snap_gene_2_59_mRNA_1	11.8115	11.6634	11.4569	10.9657	11.1105	11.2856	10.5075	10.3159	10.5587	10.9179	11.1111	11.2434
augustus_masked_scaffold12125_abinit_gene_0_0_mRNA_1	10.2564	10.0979	10.3638	11.1451	11.3327	11.3613	11.3478	11.336	11.1972	11.6182	11.4615	11.4274
maker_scaffold17547_augustus_gene_0_22_mRNA_1	10.1053	9.76359	9.8577	11.4592	11.5653	11.5958	11.5136	11.2983	11.4989	11.4884	11.5954	11.1781
maker_scaffold2865_augustus_gene_1_41_mRNA_1	10.2414	9.86202	9.85771	11.5466	11.6343	11.5254	11.4301	11.2291	11.401	11.3823	11.5603	11.2404
snap_masked_scaffold13588_abinit_gene_0_14_mRNA_1	12.9829	12.8483	12.7978	10.7051	10.8223	10.9034	10.0816	10.2152	9.99084	10.3698	10.4388	10.754
maker_scaffold7208_snap_gene_0_34_mRNA_1	10.9593	10.822	10.9384	10.9541	11.0175	11.2254	11.0703	11.001	11.0877	11.3203	11.3418	11.1685
maker_scaffold4394_snap_gene_0_27_mRNA_1	11.1148	11.0361	11.1448	11.0921	11.0501	11.1861	10.9893	10.8919	10.9474	11.1536	11.1133	11.1804
maker_scaffold4392_snap_gene_0_35_mRNA_1	11.1046	10.8692	10.8274	11.2251	11.1614	11.3068	11.1576	11.1494	10.98	11.0654	10.9809	11.0677
maker_scaffold1349_snap_gene_1_32_mRNA_1	11.2417	11.4079	11.3899	10.8192	11.2319	11.2525	10.7402	10.8382	10.8035	10.8806	11.0525	11.2368
augustus_masked_scaffold4039_abinit_gene_0_1_mRNA_1	12.7926	12.2813	12.4052	10.3578	10.5627	10.5554	10.6297	10.5579	10.6693	10.8187	10.6306	10.6309
maker_scaffold328_snap_gene_0_35_mRNA_1	11.2619	11.1444	10.825	11.3297	11.3652	11.1516	11.2208	11.0522	10.7833	10.8334	10.9358	10.9418
maker_scaffold2528_augustus_gene_0_24_mRNA_1	12.1831	12.0759	12.1295	10.4572	10.5581	11.0287	10.2259	10.4088	10.6876	10.9249	11.0636	11.0981
maker_scaffold263_augustus_gene_0_42_mRNA_1	10.9511	11.0846	11.298	10.8044	11.1888	10.9858	11.1429	11.0176	11.0718	11.115	11.0484	11.1218
maker_scaffold5830_augustus_gene_1_17_mRNA_1	12.9455	12.9874	13.1109	10.5179	10.7877	11.0563	9.76761	9.48976	9.56155	10.4415	10.8373	11.3166
maker_scaffold3685_augustus_gene_1_45_mRNA_1	11.8305	11.8966	11.9693	10.6009	10.5806	10.7821	10.5277	10.6112	10.9337	11.1486	11.0578	10.8772
maker_scaffold2894_snap_gene_1_39_mRNA_1	10.805	10.8838	10.9011	10.7982	11.0241	11.2495	10.7341	11	11.098	11.5035	11.4399	11.3715
maker_C8547199_augustus_gene_0_4_mRNA_1	11.0891	11.2419	11.2585	11.1053	11.1054	11.0034	11.0767	10.7973	11.0213	10.9418	11.0683	11.0729
maker_scaffold3090_snap_gene_0_32_mRNA_1	9.51338	9.36307	9.05238	11.5304	11.4937	11.888	11.3702	11.7675	11.7056	11.7558	11.7106	11.6149
snap_masked_scaffold15617_abinit_gene_0_5_mRNA_1	12.1913	12.2268	12.2704	10.8118	11.064	10.8436	10.7378	10.326	10.4809	10.3686	10.6651	10.7769
maker_scaffold1669_snap_gene_2_37_mRNA_1	11.0985	11.1152	11.2824	10.967	10.8997	11.1009	10.8829	11.0638	10.9696	11.238	11.0986	11.0429
maker_scaffold3560_augustus_gene_0_41_mRNA_1	12.4723	12.5986	12.5782	10.8345	10.868	10.7779	10.2286	10.0638	10.1542	10.46	10.7128	10.9974
augustus_masked_scaffold4687_abinit_gene_2_13_mRNA_1	8.97763	9.30793	8.86483	11.4892	11.6882	11.6966	11.8631	11.7304	12.0235	11.7097	11.8419	11.5433
augustus_masked_scaffold4872_abinit_gene_0_3_mRNA_1	10.3859	10.134	10.3393	11.304	11.3672	11.3045	11.3237	11.1244	11.2938	11.3775	11.3969	11.3795
maker_scaffold2598_augustus_gene_0_28_mRNA_1	11.5044	11.4397	10.9615	11.0414	11.2232	11.2788	10.8599	10.7003	10.6824	10.9736	11.1172	10.9255
maker_scaffold8262_snap_gene_0_37_mRNA_1	10.1158	10.2934	10.1832	11.1824	11.0262	11.3915	10.9693	11.2353	11.1999	11.9375	11.5723	11.593
maker_scaffold3763_snap_gene_0_24_mRNA_1	11.0088	11.0446	10.698	11.1496	11.1243	11.2699	10.807	11.1392	10.5541	11.5684	11.0214	11.3108
maker_scaffold2559_augustus_gene_1_34_mRNA_1	12.0709	12.0422	11.9894	11.0269	11.0389	10.8888	10.7113	10.1443	10.4723	10.5897	10.8347	10.8773
maker_scaffold973_augustus_gene_2_23_mRNA_1	11.3788	11.4443	11.0239	10.9277	11.0798	10.9838	11.0655	10.7741	11.0729	11.0101	11.1935	10.7321
maker_scaffold8970_augustus_gene_0_13_mRNA_1	10.3948	10.3839	10.5124	11.1447	11.2984	11.1965	11.2475	11.3594	11.3313	11.2657	11.2295	11.2905
snap_masked_scaffold4564_abinit_gene_0_30_mRNA_1	11.0119	11.0981	11.2718	11.0775	11.3193	11.0915	10.8357	10.6604	10.8491	10.9526	11.1301	11.342
maker_scaffold2042_snap_gene_1_41_mRNA_1	10.8966	11.0012	10.932	11.1007	10.9395	11.1403	10.9879	11.0301	11.0392	11.2461	11.136	11.1785
maker_scaffold8817_augustus_gene_0_15_mRNA_1	10.5261	10.2019	10.1594	11.3915	11.5123	11.3877	11.2672	11.1538	11.2142	11.2553	11.375	11.1773
maker_scaffold3141_augustus_gene_0_26_mRNA_1	11.6572	11.8291	11.8266	10.4842	10.8552	10.9854	10.2049	10.5218	10.7414	11.2825	11.3146	10.9164
augustus_masked_scaffold2756_abinit_gene_0_10_mRNA_1	10.0988	9.90794	9.83339	11.3008	11.2976	11.5221	11.3178	11.5373	11.3149	11.6508	11.4192	11.3767
maker_scaffold1341_snap_gene_1_51_mRNA_1	11.2465	11.2557	11.4564	10.8726	11.0543	10.8807	10.957	10.5266	11.0077	11.0477	11.1244	11.1439
maker_scaffold8955_augustus_gene_0_9_mRNA_1	12.6391	12.8213	12.9865	10.9413	11.0106	10.4228	10.5118	10.1428	10.342	10.0724	10.3037	10.3728
maker_scaffold4058_augustus_gene_0_27_mRNA_1	12.5497	12.4034	12.4103	10.5961	10.5341	10.5682	10.7208	10.2022	10.4302	10.5681	10.661	10.8131
maker_scaffold11114_augustus_gene_0_45_mRNA_1	10.0733	9.54949	9.68786	11.5832	11.6857	11.6233	11.5364	11.3364	11.3946	11.3265	11.4913	11.1555
maker_scaffold239_augustus_gene_0_19_mRNA_1	13.1742	13.3308	13.0703	10.449	10.5464	11.049	10.3964	10.3794	9.75224	10.3693	9.81856	10.0999
snap_masked_scaffold17418_abinit_gene_0_4_mRNA_1	9.54616	8.85898	9.16698	11.6763	11.9444	11.566	11.6171	11.9528	11.9411	11.3188	11.5273	11.3173
maker_scaffold3522_augustus_gene_1_54_mRNA_1	6.96156	6.46777	6.59846	12.1943	12.407	12.4133	12.5235	12.6132	12.667	12.6737	12.5227	12.388
augustus_masked_scaffold3674_abinit_gene_0_4_mRNA_1	10.1879	9.83883	9.96857	11.1449	11.2061	11.346	11.2678	11.2857	11.3852	11.7254	11.5877	11.4475
augustus_masked_scaffold7114_abinit_gene_0_6_mRNA_1	11.1368	10.8322	9.72392	10.987	10.9926	11.5343	10.7726	11.4622	11.0489	11.2839	11.1793	11.397
maker_scaffold1675_augustus_gene_0_26_mRNA_1	11.6677	11.6312	11.6666	10.9177	11.0488	10.911	10.8433	10.4184	10.7355	10.6732	10.9843	10.851
maker_scaffold165_snap_gene_1_44_mRNA_1	10.6942	10.9495	11.5791	11.1976	11.0212	11.033	11.5101	10.9178	10.9078	10.6582	10.9089	10.9478
maker_scaffold3901_snap_gene_2_25_mRNA_1	11.5659	11.4778	11.4587	11.0553	11.0397	10.9283	10.9776	10.6905	10.7222	10.6992	10.7455	10.9512
maker_scaffold441_augustus_gene_2_34_mRNA_1	11.2883	11.1286	11.0541	10.9364	11.1765	11.1738	11.0864	10.9152	11.0127	10.8656	10.8947	10.7732
snap_masked_scaffold103_abinit_gene_0_26_mRNA_1	10.3294	9.90998	9.73249	11.3385	11.487	11.5927	11.2927	11.2036	11.2082	11.4132	11.5663	11.1821
maker_scaffold3476_augustus_gene_0_39_mRNA_1	10.8789	10.6118	10.8461	10.953	11.128	11.3272	10.761	10.7919	11.0427	11.2123	11.3884	11.2763
augustus_masked_scaffold7241_abinit_gene_0_4_mRNA_1	9.3709	9.21028	9.44683	11.6614	11.5298	11.706	11.8092	11.6305	11.8188	11.4154	11.4381	11.1421
snap_masked_scaffold11196_abinit_gene_0_6_mRNA_1	11.0973	11.2212	11.122	10.9236	10.9193	11.0605	10.7424	10.6256	10.8312	11.321	11.2482	11.0668
maker_scaffold3174_augustus_gene_1_19_mRNA_1	10.1946	11.2712	10.73	10.7603	11.3233	10.996	10.5601	10.7601	10.6733	11.406	11.5989	11.8953
maker_scaffold2438_augustus_gene_1_38_mRNA_1	12.0239	11.6643	11.9986	10.6451	10.6317	10.7648	10.3127	10.6149	10.6048	10.833	10.9422	11.1291
maker_scaffold387_snap_gene_1_31_mRNA_1	10.3896	10.4616	10.2253	11.3314	10.9589	11.5017	11.13	11.4902	11.1419	11.4873	10.7907	11.2447
maker_scaffold113_snap_gene_0_31_mRNA_1	10.7133	10.5135	10.6075	11.0469	11.1665	11.1392	11.1516	11.0777	11.2935	11.1431	11.2131	11.0872
augustus_masked_scaffold4609_abinit_gene_0_7_mRNA_1	10.8721	10.5853	11.2725	11.1071	10.7749	10.9362	11.5882	11.3988	11.3407	10.7128	10.9543	10.5962
maker_scaffold1362_augustus_gene_1_33_mRNA_1	9.69962	9.49291	9.59405	11.5782	11.6597	11.3457	11.6742	11.4027	11.5105	11.2765	11.4088	11.4724
maker_scaffold3595_snap_gene_0_33_mRNA_1	10.3105	10.2903	10.3625	11.302	11.3407	11.3339	11.3088	11.2564	11.3279	11.078	11.1037	11.0356
maker_scaffold1809_snap_gene_0_36_mRNA_1	11.2684	11.5014	11.5414	10.6486	10.9851	11.0671	10.5175	10.4166	10.5924	11.101	11.1807	11.2173
maker_scaffold2301_snap_gene_0_46_mRNA_1	12.8455	12.881	12.6853	10.712	10.8861	10.2904	10.7251	10.2626	10.5546	10.299	9.95927	9.91838
maker_scaffold1617_augustus_gene_1_5_mRNA_1	10.0136	9.95983	9.93395	11.3831	11.527	11.5874	11.0603	11.1468	11.1856	11.3022	11.395	11.5152
augustus_masked_scaffold4983_abinit_gene_0_8_mRNA_1	11.3365	10.5866	9.76164	10.7283	10.5748	11.3875	10.6034	11.2979	10.9865	11.7483	11.4728	11.4925
maker_scaffold6137_snap_gene_0_35_mRNA_1	11.476	11.5931	11.5626	10.8499	10.8594	10.8519	10.8637	10.6453	10.6643	10.874	10.8895	10.834
maker_scaffold5522_snap_gene_0_35_mRNA_1	11.7441	11.7658	11.9961	10.8492	10.8556	10.6559	10.7778	10.7584	10.6097	10.5597	10.6229	10.757
maker_scaffold1595_augustus_gene_1_19_mRNA_1	10.0116	10.045	10.0247	11.3329	11.4951	11.2716	11.4478	10.8336	11.1443	11.4084	11.4911	11.438
maker_scaffold2460_snap_gene_0_32_mRNA_1	10.3898	10.5621	9.84747	11.0615	11.0922	11.3676	10.8962	11.538	11.4574	11.2455	11.2243	11.2413
maker_scaffold12818_augustus_gene_0_31_mRNA_1	11.7367	11.6805	12.2001	10.3609	10.2261	9.64394	11.2107	11.3018	11.4867	10.4783	11.094	10.494
maker_scaffold7413_augustus_gene_0_31_mRNA_1	10.2098	9.77651	10.1353	11.0133	11.1036	11.2858	11.3086	11.1944	11.3952	11.637	11.5567	11.2787
maker_scaffold8873_augustus_gene_0_36_mRNA_1	7.69209	7.58869	7.47458	11.8175	11.9746	12.3873	11.7062	12.3396	12.3896	12.1466	12.2124	12.1397
maker_scaffold1071_augustus_gene_1_19_mRNA_1	10.3248	9.96954	9.95963	11.2872	11.4168	11.4371	11.171	11.1784	11.1827	11.2603	11.3256	11.3525
augustus_masked_scaffold3276_abinit_gene_0_4_mRNA_1	12.5041	12.7813	12.8001	10.2832	10.2321	10.3201	10.0027	10.4563	10.5192	10.723	10.641	10.587
maker_scaffold7705_snap_gene_1_52_mRNA_1	10.315	10.0051	10.897	10.984	10.956	11.2627	10.934	11.0778	11.0939	11.2851	11.399	11.6191
maker_scaffold2844_snap_gene_0_20_mRNA_1	11.1419	11.3462	11.2473	10.9945	10.9232	10.8328	10.8422	10.8279	10.9081	10.8175	11.0346	10.9061
augustus_masked_scaffold858_abinit_gene_0_1_mRNA_1	11.6809	11.3034	11.0708	10.8654	10.6888	10.8873	10.7308	10.8521	11.2183	10.8313	11.0427	10.618
maker_scaffold2585_augustus_gene_0_33_mRNA_1	12.3873	12.2722	12.29	10.5828	10.6601	10.6645	10.3633	9.9955	10.422	10.5718	10.8537	10.6838
maker_scaffold2689_augustus_gene_0_21_mRNA_1	11.0092	10.904	11.1469	10.8323	10.7186	10.9715	10.6685	10.9113	10.8797	11.3357	11.2038	11.1629
maker_scaffold4520_augustus_gene_0_21_mRNA_1	13.0392	13.0474	12.9652	10.3457	10.3435	10.8847	9.47174	9.22525	9.67092	10.6184	10.9564	11.151
maker_scaffold13065_snap_gene_0_28_mRNA_1	14.6307	14.7078	14.7915	10.1723	10.4668	10.2117	8.84507	8.41757	8.66219	9.9013	10.1835	10.6946
maker_scaffold1899_augustus_gene_0_39_mRNA_1	11.2919	11.2613	10.7856	10.9387	11.068	11.1316	10.6957	10.5626	10.7864	11.0134	11.2555	10.8544
augustus_masked_scaffold6918_abinit_gene_2_2_mRNA_1	13.2876	12.4517	12.6016	10.4766	10.3145	10.368	10.3302	10.171	10.376	10.4203	10.3696	10.4645
augustus_masked_scaffold3547_abinit_gene_0_4_mRNA_1	12.1895	12.2303	12.2254	10.5082	10.2452	10.6816	10.2797	10.7223	10.5157	10.8119	10.5763	10.6347
maker_scaffold8209_snap_gene_0_7_mRNA_1	12.8285	12.4941	12.5418	10.3582	10.4334	10.8767	10.0303	9.8215	9.8813	10.6792	10.7114	10.9562
snap_masked_scaffold306_abinit_gene_2_11_mRNA_1	11.6285	11.8379	11.7762	10.7819	10.9508	10.9964	10.8515	10.4582	10.4465	10.5345	10.4694	10.8616
maker_scaffold2360_snap_gene_0_51_mRNA_1	11.0233	10.9109	11.1168	11.0703	11.1147	11.0057	11.055	10.8879	10.9768	10.7378	10.8069	10.8593
maker_scaffold2566_augustus_gene_0_37_mRNA_1	12.4153	12.4832	12.2578	10.7503	11.0412	11.1892	9.6401	9.29263	9.72186	10.5672	10.8112	11.3854
maker_scaffold8252_augustus_gene_0_28_mRNA_1	10.9387	10.7404	11.3457	10.5423	10.7095	11.123	10.7513	11.0387	10.9624	11.181	11.2412	10.9573
maker_scaffold6048_augustus_gene_1_34_mRNA_1	10.5015	10.4258	10.3482	11.0616	11.0416	11.351	10.7929	11.0415	10.7506	11.4829	11.2909	11.4329
maker_scaffold2718_augustus_gene_0_34_mRNA_1	12.7819	12.6222	12.4591	11.2795	10.7435	9.70415	11.1725	11.0893	10.689	10.6556	8.99875	9.32249
maker_scaffold3353_augustus_gene_0_25_mRNA_1	10.2852	9.82502	9.73043	11.3284	11.4612	11.2612	11.3074	11.3688	11.382	11.1615	11.3723	11.0311
maker_scaffold1687_augustus_gene_1_16_mRNA_1	11.3486	11.2438	11.1539	10.6603	10.7834	10.6796	10.7041	10.4672	11.1892	11.1365	11.2613	10.8776
maker_scaffold3462_augustus_gene_0_25_mRNA_1	10.5814	10.4513	10.7459	11.1248	11.3059	11.1876	11.0968	11.1169	11.1658	10.8217	11.0006	10.89
maker_scaffold2312_snap_gene_2_26_mRNA_1	12.2251	12.2806	12.1805	10.5172	10.5496	10.7733	10.2913	10.4682	10.6527	10.4569	10.6256	10.4358
maker_scaffold17555_augustus_gene_0_16_mRNA_1	11.6443	11.5536	11.4327	10.7916	10.92	11.2228	10.0807	9.74574	10.2494	11.1543	11.3859	11.2693
maker_scaffold105_snap_gene_4_68_mRNA_1	10.8188	10.7699	10.5537	10.8759	11.1649	11.1523	10.987	11.0775	11.095	10.9944	11.0404	10.9194
maker_scaffold9522_snap_gene_0_8_mRNA_1	10.4467	10.3405	9.67047	10.9498	10.9948	11.4299	11.0049	11.1384	11.2075	11.5322	11.5891	11.1342
maker_scaffold1314_snap_gene_2_53_mRNA_1	12.1593	12.1008	12.1167	10.4574	10.4397	10.9261	9.85264	10.2662	10.2665	10.8065	11.0327	11.0006
snap_masked_scaffold2321_abinit_gene_0_21_mRNA_1	11.9314	11.9878	11.7767	10.6207	10.7789	10.779	10.5056	10.3753	10.4109	10.619	10.8688	10.7356
snap_masked_scaffold4163_abinit_gene_2_5_mRNA_1	11.4185	11.3584	11.4813	10.8967	11.0655	10.7528	10.7656	10.7991	10.6639	10.6686	10.6968	10.8128
augustus_masked_scaffold217_abinit_gene_1_5_mRNA_1	10.9871	11.2452	11.8161	10.8446	10.4679	10.2492	10.9696	11.3448	11.436	10.6815	10.9458	10.3688
maker_scaffold1979_augustus_gene_0_32_mRNA_1	13.1862	13.2381	13.1614	10.5919	10.616	10.4519	9.8053	9.32906	9.52438	10.1137	10.514	10.8147
maker_scaffold3392_augustus_gene_0_54_mRNA_1	12.3391	12.3574	12.0012	10.5658	10.6631	10.8044	10.2917	9.97442	10.32	10.5064	10.8011	10.7037
maker_scaffold5814_snap_gene_1_18_mRNA_1	12.9193	13.2025	12.5997	10.7999	11.3413	10.274	10.3681	9.4702	9.81776	10.0018	9.93139	10.5871
maker_scaffold467_snap_gene_1_29_mRNA_1	11.0788	11.2629	11.1071	11.0641	11.0316	10.9937	10.5669	11.08	11.1559	10.5726	10.8011	10.5812
maker_scaffold2404_snap_gene_0_38_mRNA_1	11.5254	11.5056	11.4398	10.676	10.637	10.8752	10.5687	10.2688	10.7541	11.0596	11.1086	10.8766
maker_scaffold3668_snap_gene_1_56_mRNA_1	11.4335	11.3561	11.3072	10.8024	10.6531	10.916	10.6889	10.3841	10.7111	11.0713	11.1067	10.8542
augustus_masked_scaffold533_abinit_gene_1_8_mRNA_1	10.1216	9.74553	10.0091	11.1079	11.3113	11.1773	11.3398	11.1494	11.1765	11.3955	11.3761	11.37
maker_scaffold2227_augustus_gene_0_31_mRNA_1	11.3271	11.1578	11.9519	10.4301	10.5777	11.033	10.7267	10.7565	10.5629	10.8141	10.8833	11.058
maker_scaffold5975_augustus_gene_0_43_mRNA_1	12.0218	12.131	11.9807	10.2531	10.5506	10.523	10.1921	10.4641	10.4514	10.8375	10.963	10.9042
maker_scaffold5643_snap_gene_0_26_mRNA_1	10.4358	10.3948	10.5786	11.1409	11.1853	11.0512	11.1563	11.2187	11.2093	10.9955	10.9637	10.9356
augustus_masked_scaffold3794_abinit_gene_0_1_mRNA_1	11.149	11.2022	11.2065	10.7352	10.8495	10.8861	10.807	10.7381	10.9389	10.9181	11.0685	10.7658
maker_scaffold3223_augustus_gene_0_36_mRNA_1	10.7326	10.7526	9.50977	10.9413	10.713	11.4895	10.7095	11.2723	11.084	11.3896	11.3118	11.3543
maker_scaffold4519_snap_gene_1_42_mRNA_1	10.6932	10.7804	10.6735	11.0634	11.2224	11.1468	10.8184	10.5442	10.7675	11.0476	11.1798	11.3216
maker_scaffold1915_augustus_gene_1_37_mRNA_1	12.5243	12.3784	12.6972	10.0837	10.02	10.8061	9.93042	9.89947	10.1432	10.5921	10.9364	11.2327
maker_scaffold9172_snap_gene_0_23_mRNA_1	10.1883	9.56202	9.39458	11.4055	11.5243	11.6371	11.3204	11.2742	11.2572	11.2886	11.3407	11.0501
maker_scaffold404_augustus_gene_2_34_mRNA_1	10.3287	10.8277	10.2209	10.9613	10.999	11.077	10.7736	11.0122	10.8381	11.4942	11.2708	11.4301
maker_scaffold1962_snap_gene_0_49_mRNA_1	11.959	11.8274	11.9035	10.6643	10.8609	10.5789	10.6401	10.3159	10.5704	10.5783	10.6237	10.705
maker_scaffold7842_augustus_gene_2_40_mRNA_1	10.1544	10.0511	10.0568	11.0419	11.1178	11.2032	11.0352	10.8384	11.2855	11.5593	11.5211	11.3394
maker_scaffold4044_augustus_gene_0_47_mRNA_1	10.9999	10.7755	10.7984	11.0869	11.0318	11.0792	11.017	11.0222	10.7976	10.8423	10.8395	10.9132
maker_scaffold2338_augustus_gene_0_24_mRNA_1	10.0872	10.202	9.93942	11.1944	11.4767	11.2982	11.2686	11.1474	11.2453	11.0157	11.1754	11.1348
maker_scaffold5744_snap_gene_0_33_mRNA_1	9.88595	9.8881	8.97733	10.975	11.3619	11.6984	11.1905	11.4016	11.2992	11.4062	11.7061	11.3798
maker_scaffold9483_augustus_gene_0_29_mRNA_1	10.4122	10.29	10.4609	11.206	11.3368	11.124	11.2023	11.0325	11.1387	10.9325	11.1073	10.9043
maker_scaffold1429_snap_gene_2_47_mRNA_1	13.5567	13.5347	13.896	10.3026	10.357	10.4868	9.07118	9.14788	9.19176	10.1293	10.3486	11.087
maker_scaffold8466_augustus_gene_0_42_mRNA_1	10.2415	9.80769	9.73458	11.42	11.4838	11.3872	11.4018	11.144	11.0195	11.1925	11.2098	11.0669
augustus_masked_scaffold1292_abinit_gene_1_14_mRNA_1	10.4665	10.6866	10.7615	10.7609	10.9149	10.9165	10.9094	10.9089	11.0545	11.3076	11.3676	11.05
maker_scaffold3194_augustus_gene_0_30_mRNA_1	10.8228	10.8307	10.5317	11.0556	11.162	11.0674	11.134	10.8838	10.9629	10.9316	11.0464	10.6732
maker_scaffold1075_snap_gene_1_22_mRNA_1	11.2783	11.1655	11.3478	10.7369	10.8573	10.7324	11.0855	10.4876	10.8388	10.8425	11.0863	10.6341
maker_scaffold654_augustus_gene_0_29_mRNA_1	11.1153	11.0368	10.9975	10.8363	10.8214	10.9722	10.8312	10.8738	10.8402	10.9145	10.8731	10.9751
augustus_masked_scaffold1257_abinit_gene_0_10_mRNA_1	11.2185	11.4169	11.1674	10.7756	10.9277	10.946	10.8891	10.7273	10.8357	10.6336	10.932	10.5745
maker_scaffold2113_augustus_gene_0_33_mRNA_1	11.0323	11.1844	11.1419	10.8676	10.87	11.1316	10.1996	9.90087	10.4701	11.154	11.45	11.6346
maker_scaffold7884_snap_gene_0_36_mRNA_1	11.0582	10.7212	10.774	11.0313	11.1163	10.8565	11.1038	10.8202	11.0003	10.8465	10.7637	10.9288
maker_scaffold1822_snap_gene_0_30_mRNA_1	9.93747	9.59508	9.61914	11.3269	11.5223	11.4312	11.3193	11.3007	11.3677	11.1955	11.3231	11.0799
maker_scaffold6245_augustus_gene_1_21_mRNA_1	12.6108	12.6572	12.6745	10.5312	10.7002	10.6633	9.63526	9.29932	9.7632	10.6014	10.8863	10.9926
maker_scaffold3159_augustus_gene_1_46_mRNA_1	11.4241	11.3885	11.3155	10.6932	10.7102	10.9413	10.4385	10.5398	10.6178	10.9003	11.0287	11.0073
snap_masked_scaffold1508_abinit_gene_0_14_mRNA_1	12.3088	12.5698	12.8567	10.2496	10.5103	10.445	10.5467	9.83773	10.2866	10.3295	10.5803	10.4805
maker_scaffold4897_augustus_gene_0_20_mRNA_1	9.46374	8.94491	9.11019	11.6052	11.8274	11.5074	11.6961	11.4021	11.4935	11.312	11.3468	11.2855
snap_masked_scaffold5674_abinit_gene_1_24_mRNA_1	11.6212	11.8478	11.8314	10.5439	10.659	10.8215	10.1466	10.467	10.48	10.8059	10.8078	10.9384
maker_scaffold1973_augustus_gene_0_32_mRNA_1	9.92615	9.54441	9.95241	10.9882	11.1148	11.2782	11.2253	11.2129	11.3557	11.5739	11.4335	11.3387
maker_scaffold3196_augustus_gene_1_30_mRNA_1	10.1656	10.4437	10.3745	11.0447	11.1117	11.1056	11.0564	11.2148	11.0081	11.1961	11.0538	11.1656
maker_scaffold3992_augustus_gene_0_34_mRNA_1	10.9287	10.8897	10.1679	11.6445	11.2506	11.4257	11.0773	11.5675	10.9059	11.3279	9.43686	10.3132
augustus_masked_scaffold1345_abinit_gene_0_11_mRNA_1	11.0128	10.9216	10.9901	11.0066	10.991	10.937	10.9818	10.7467	10.7577	10.7718	10.8099	11.0069
snap_masked_scaffold3973_abinit_gene_0_18_mRNA_1	13.4423	13.3164	13.2163	10.1984	10.4066	10.4404	9.63183	9.11899	9.54591	10.3348	10.4259	10.8455
maker_scaffold3541_augustus_gene_0_43_mRNA_1	10.4417	10.3183	10.0925	11.2507	11.2943	11.2447	11.1576	10.9231	11.0105	11.0316	11.1314	11.0255
maker_scaffold7433_augustus_gene_0_35_mRNA_1	10.7751	10.906	10.7497	10.8163	10.8227	10.8405	10.902	10.7869	11.0309	11.1376	11.3037	10.8312
maker_scaffold5357_snap_gene_0_39_mRNA_1	11.3019	11.2716	11.3164	10.5904	10.5517	10.8269	10.4939	10.5201	10.6527	11.1694	11.1769	11.0261
maker_scaffold6084_snap_gene_0_32_mRNA_1	11.8828	12.0674	12.1109	10.586	10.8476	10.8016	10.5408	10.2906	10.2651	10.231	10.6289	10.6417
maker_scaffold803_snap_gene_1_65_mRNA_1	9.74704	9.54862	9.58813	11.3877	11.5776	11.2851	11.3596	11.4419	11.5648	11.1493	11.2569	10.9831
maker_scaffold4515_snap_gene_0_34_mRNA_1	9.87883	9.60542	9.32427	11.4472	11.4859	11.5144	11.2915	11.3766	11.257	11.2652	11.3204	11.1006
maker_scaffold8942_augustus_gene_0_14_mRNA_1	9.96393	9.68785	9.96245	11.2678	11.3728	11.3297	11.2533	11.1474	11.2616	11.1687	11.2798	11.1641
maker_scaffold1603_snap_gene_0_36_mRNA_1	10.9571	11.0818	11.2581	10.8141	10.8059	10.8415	10.6444	11.0097	10.8453	10.8273	10.7866	10.9517
maker_scaffold170_snap_gene_3_35_mRNA_2	11.2323	11.1626	10.8576	10.6757	10.8162	11.2784	10.401	10.4046	10.5102	11.1089	11.2709	11.0851
maker_scaffold1551_snap_gene_0_32_mRNA_1	10.4092	10.2951	10.469	11.0997	11.062	10.9164	11.1094	10.9731	11.1296	11.0591	11.06	11.2153
augustus_masked_scaffold4608_abinit_gene_1_12_mRNA_1	10.7159	10.7743	10.7234	10.8904	10.9982	11.052	10.8712	10.9385	10.7955	11.0798	10.9978	10.9495
maker_scaffold1281_augustus_gene_1_45_mRNA_1	11.8901	11.9198	11.8384	10.5755	10.6813	10.7506	10.5018	10.3947	10.5948	10.4519	10.5768	10.6085
maker_scaffold8282_snap_gene_1_28_mRNA_1	11.608	11.7462	11.743	10.8523	10.9257	10.7339	10.6772	10.3778	10.5647	10.3447	10.6094	10.5886
maker_scaffold555_augustus_gene_1_48_mRNA_1	13.4623	13.4858	13.5536	10.2646	10.3085	10.4545	9.44117	9.16824	9.34867	10.1839	10.2964	10.7693
snap_masked_scaffold3210_abinit_gene_1_22_mRNA_1	10.9215	10.9953	10.9312	11.0633	10.8432	10.8354	10.909	10.7397	10.762	10.9141	10.9263	10.8944
maker_scaffold5907_augustus_gene_1_33_mRNA_1	11.6523	11.6518	11.8839	10.8232	10.8114	10.6678	10.6994	10.382	10.3911	10.4593	10.5313	10.7711
maker_scaffold1052_snap_gene_1_57_mRNA_1	10.5696	10.5838	9.7466	10.9431	10.948	11.4361	10.8897	11.3209	10.9422	11.2222	11.0331	11.0866
maker_scaffold4205_augustus_gene_0_25_mRNA_1	10.5228	10.5293	10.6709	11.0512	10.7947	10.9253	10.9501	11.289	10.9342	11.1956	10.8356	11.0105
augustus_masked_scaffold3453_abinit_gene_0_9_mRNA_1	11.0679	11.3186	10.745	10.4227	10.743	10.8123	10.5383	10.6319	10.9115	11.2254	11.23	11.0532
maker_scaffold4548_augustus_gene_0_35_mRNA_1	10.6433	10.8761	9.88745	11.0686	10.9532	11.3208	10.9031	11.0446	10.7436	11.3632	10.7844	11.0933
maker_scaffold942_snap_gene_0_37_mRNA_1	10.4593	10.3819	10.0139	11.1736	10.9892	11.363	10.9306	11.2705	10.9687	11.1712	10.8639	11.0959
maker_scaffold8825_snap_gene_0_39_mRNA_1	11.474	11.7957	11.271	10.6684	10.9002	10.4627	11.0507	10.5141	10.8311	10.5713	10.8199	10.3209
maker_scaffold5574_augustus_gene_0_18_mRNA_1	12.1233	11.9607	11.9928	10.6046	10.6389	10.6513	10.3433	10.0474	10.3517	10.5861	10.7327	10.631
maker_scaffold4672_snap_gene_0_36_mRNA_1	11.7837	11.8216	11.7715	10.6602	10.7576	10.7133	10.5546	10.5091	10.5581	10.4619	10.5058	10.5661
maker_scaffold11803_snap_gene_0_19_mRNA_1	11.4299	11.6584	11.427	10.7385	10.6857	10.6634	10.936	11.0945	11.3122	10.1887	10.2244	10.2906
maker_scaffold5799_augustus_gene_0_29_mRNA_1	10.5749	10.4042	10.0148	11.0311	10.4596	11.4693	10.7636	11.4642	10.8437	11.9122	10.6157	11.0938
snap_masked_scaffold8262_abinit_gene_0_11_mRNA_1	10.7964	10.8995	9.81289	11.0975	10.9175	11.4597	10.8646	10.8648	10.6756	11.3007	10.9001	11.0543
maker_scaffold3909_snap_gene_0_34_mRNA_1	11.412	11.4509	11.4737	10.7587	10.9326	10.9842	10.2318	9.77138	10.0893	10.9938	11.1325	11.4115
maker_scaffold4151_snap_gene_0_37_mRNA_1	9.87015	9.58644	9.73827	11.2668	11.4552	11.3935	11.3696	11.1443	11.3405	11.1596	11.3306	10.9833
maker_scaffold2847_snap_gene_3_20_mRNA_1	13.0105	12.8295	12.9694	9.86703	10.0324	10.9435	8.89072	9.19017	9.46025	10.9081	11.0626	11.4598
maker_scaffold5062_augustus_gene_0_39_mRNA_1	11.057	11.0616	11.0133	10.8609	10.9555	10.9347	10.8688	10.6701	10.7256	10.8034	10.9698	10.6836
maker_scaffold446_augustus_gene_0_30_mRNA_1	11.0202	11.4955	11.6922	10.6659	10.138	10.6248	10.4394	11.2593	11.1693	10.5875	10.7435	10.752
maker_scaffold914_augustus_gene_0_39_mRNA_1	11.9087	11.9003	11.9579	10.6119	10.6975	10.6205	10.295	10.0218	10.3942	10.6785	10.7355	10.76
maker_scaffold2662_augustus_gene_1_35_mRNA_1	10.481	10.717	10.9618	10.8032	10.3704	11.1223	10.5385	11.4559	11.1484	11.17	10.8401	10.9533
maker_scaffold2895_snap_gene_0_31_mRNA_1	13.2345	13.2655	13.1619	10.2238	10.3013	10.7741	9.18142	8.90937	9.24546	10.4088	10.9159	10.9366
augustus_masked_scaffold3441_abinit_gene_0_5_mRNA_1	11.5454	10.5894	10.3096	11.0585	11.1455	12.3064	9.95211	9.59886	10.3881	10.9888	11.3038	11.3604
maker_scaffold7868_augustus_gene_0_26_mRNA_1	11.8169	11.9484	12.0178	10.5513	10.739	10.426	10.6819	10.3495	10.4638	10.3835	10.5173	10.6462
maker_scaffold17729_augustus_gene_0_13_mRNA_1	6.97853	6.74252	6.68538	11.9061	12.138	12.6287	11.6928	12.3332	12.292	12.3794	12.4078	12.3486
maker_scaffold5164_snap_gene_0_67_mRNA_1	11.3406	11.7167	11.7586	10.5136	10.9086	10.5875	10.5866	10.3386	10.4703	10.6676	10.5108	11.1218
maker_scaffold2460_augustus_gene_1_9_mRNA_1	10.8199	10.585	10.8708	11.0618	11.1469	10.852	10.9884	11.1588	10.8445	10.6114	10.6967	10.8742
maker_scaffold3859_augustus_gene_0_20_mRNA_1	9.56585	9.3166	9.35679	11.4986	11.6459	11.4298	11.4192	11.2878	11.2735	11.1382	11.2436	11.3224
maker_scaffold2880_augustus_gene_0_30_mRNA_1	10.9896	10.8529	11.0294	10.997	10.8929	10.8256	10.8305	10.7232	10.5942	10.8837	10.9292	10.9233
maker_scaffold6004_augustus_gene_1_51_mRNA_1	10.5037	10.4902	10.5748	11.0404	10.745	10.7634	10.9962	11.2833	11.0658	11.1633	10.9021	10.9395
maker_scaffold2243_augustus_gene_0_23_mRNA_1	10.8397	10.9244	10.9387	10.7666	10.902	10.8531	10.8078	10.8355	11.0379	10.7998	11.0229	10.7378
maker_scaffold4548_augustus_gene_0_36_mRNA_1	10.1397	10.2298	9.7736	10.9912	10.7402	11.2335	10.7097	11.2865	11.0861	11.8255	11.1897	11.2523
maker_scaffold3522_augustus_gene_0_23_mRNA_1	11.2482	10.9107	10.96	10.7991	10.7323	10.8383	10.6957	10.6344	10.8099	11.0788	10.8978	10.8494
augustus_masked_scaffold2400_abinit_gene_1_3_mRNA_1	11.0587	10.5211	8.98739	10.7363	11.0579	11.7885	10.9105	10.8651	10.7485	11.4915	11.1765	11.1079
maker_scaffold8095_snap_gene_0_41_mRNA_1	10.3507	10.6884	10.7932	10.9762	10.4519	10.9825	10.8998	11.4866	11.3506	10.8048	10.8262	10.8282
maker_scaffold105_augustus_gene_0_30_mRNA_1	10.63	10.5437	10.6015	11.0876	11.0995	10.992	11.0249	10.8637	10.8636	10.8615	10.9829	10.8664
maker_scaffold1039_snap_gene_1_54_mRNA_1	10.4252	10.285	9.66071	11.0609	11.2272	11.3947	11.0622	10.9597	11.0285	11.1388	11.2797	10.8943
maker_scaffold4749_augustus_gene_0_36_mRNA_1	9.95998	9.77511	10.1765	11.0452	11.1994	11.0232	11.2588	11.3	11.1735	11.1852	11.1044	11.21
maker_scaffold14935_augustus_gene_0_16_mRNA_1	10.0467	9.75914	9.99724	10.9669	11.1097	11.2085	11.1354	11.1168	11.2357	11.3677	11.2495	11.1954
snap_masked_scaffold4523_abinit_gene_0_25_mRNA_1	9.82631	10.2023	10.2641	11.2269	10.9265	11.2138	11.4938	11.3502	10.9025	11.1169	10.9978	10.8437
maker_scaffold6052_augustus_gene_0_38_mRNA_1	10.8754	10.7141	10.9621	10.7834	10.9168	10.9042	10.7888	10.687	10.8627	10.8839	10.97	11.0142
maker_scaffold5682_augustus_gene_0_37_mRNA_1	11.4049	11.8035	10.8364	11.1279	11.1843	10.8292	10.7383	10.2948	10.5016	10.2863	10.4478	10.8881
snap_masked_scaffold202_abinit_gene_2_29_mRNA_1	10.1764	9.81163	9.93123	11.2623	11.301	11.2207	11.1122	11.1505	11.3037	11.0161	11.1754	10.88
maker_scaffold2788_augustus_gene_3_43_mRNA_1	8.02938	7.70897	7.67259	11.6987	11.9222	12.0187	11.9654	11.7834	12.0578	11.8959	12.0647	11.5224
maker_scaffold2940_snap_gene_0_43_mRNA_1	10.8464	10.7148	10.0392	10.7813	10.3997	11.2375	10.6917	11.1759	10.8229	11.6839	10.8513	11.0655
maker_scaffold360_snap_gene_1_43_mRNA_1	10.2637	10.4333	10.0207	11.1382	11.2534	11.0861	11.2708	11.0498	11.2625	10.9148	11.0021	10.6062
maker_scaffold4070_snap_gene_0_29_mRNA_1	11.804	11.5345	11.7752	10.706	10.3333	10.7162	10.277	10.2831	10.3939	10.7741	10.7453	10.9569
maker_scaffold5408_augustus_gene_0_35_mRNA_1	10.2751	10.0958	10.1035	10.9972	11.2172	11.1159	11.2142	11.1349	11.2352	11.0304	10.961	10.9088
maker_scaffold1767_snap_gene_1_34_mRNA_1	10.3947	10.2288	10.5076	10.7876	10.932	10.8961	10.9931	10.7763	11.1002	11.3365	11.2261	11.0477
maker_scaffold2923_augustus_gene_1_36_mRNA_1	9.92082	9.71788	9.90122	10.9586	11.1486	11.1208	11.0833	11.2665	11.3057	11.3376	11.2606	11.2045
maker_scaffold481_snap_gene_1_26_mRNA_1	9.84101	9.56847	9.7393	11.2997	11.4555	11.2313	11.3472	11.296	11.3648	10.9892	11.121	10.9717
maker_scaffold803_snap_gene_1_72_mRNA_1	11.5418	11.5203	11.4155	10.5757	10.75	10.5375	10.7102	10.5223	10.6679	10.6014	10.8867	10.484
maker_scaffold2409_augustus_gene_1_15_mRNA_1	9.94614	9.50515	9.62838	11.1649	11.405	11.3675	11.2251	11.1039	11.2037	11.2464	11.3499	11.0483
maker_scaffold3460_snap_gene_2_43_mRNA_1	11.5903	11.6503	11.5321	10.7831	10.9062	10.6596	10.5859	10.279	10.3807	10.5404	10.7827	10.4927
maker_scaffold15174_augustus_gene_0_15_mRNA_1	11.0124	10.9153	10.8226	10.8188	10.6162	10.9996	10.6668	10.8316	10.6678	11.1306	10.8794	10.8154
maker_scaffold3754_augustus_gene_0_41_mRNA_1	10.0968	9.89625	9.99626	11.2406	11.4087	11.0375	11.312	11.0509	11.2922	10.9366	11.1201	10.7858
augustus_masked_scaffold3820_abinit_gene_0_11_mRNA_1	10.0505	9.68216	9.45822	11.3559	11.4613	11.4795	11.2724	10.9873	11.1272	11.1313	11.2187	10.9409
maker_scaffold358_augustus_gene_0_21_mRNA_1	12.738	12.4598	12.7917	9.93761	10.0975	11.0541	8.92256	9.41877	9.56482	10.7587	11.023	11.3954
maker_scaffold18282_snap_gene_0_4_mRNA_1	8.78653	8.88113	9.35245	11.2087	11.404	11.1049	11.2228	11.4019	11.641	11.5886	11.7934	11.7494
maker_scaffold7707_augustus_gene_1_32_mRNA_1	11.0872	11.1693	11.2637	10.7828	10.8226	10.816	10.6941	10.6239	10.5626	10.6805	10.7725	10.8455
maker_scaffold1767_snap_gene_2_35_mRNA_1	11.3817	11.3392	11.4951	10.7766	10.7697	10.522	10.6916	10.5567	10.5617	10.6316	10.5403	10.8523
maker_scaffold15626_augustus_gene_0_5_mRNA_1	10.5746	10.379	9.26614	11.3087	10.9287	11.4022	11.0758	11.4616	10.8418	11.2545	10.6079	11.009
maker_scaffold3167_snap_gene_1_64_mRNA_1	11.2067	11.3365	11.1972	10.7466	10.7842	10.852	10.7161	10.5511	10.62	10.5817	10.7443	10.7569
maker_scaffold535_snap_gene_0_33_mRNA_1	10.9403	10.9045	10.9248	10.8955	10.7494	10.8561	10.6085	10.6155	10.8501	10.8705	10.9176	10.9446
maker_scaffold127_augustus_gene_0_18_mRNA_1	9.57584	9.64104	9.79212	11.261	11.0154	11.214	11.1758	11.1728	11.2288	11.376	11.3446	11.2571
maker_scaffold10768_snap_gene_0_19_mRNA_1	9.81258	9.58586	9.98796	11.0013	11.1283	11.1923	11.3287	11.0768	11.3533	11.3083	11.1798	11.0972
maker_scaffold1098_snap_gene_1_38_mRNA_1	11.325	11.3045	11.1577	10.5114	10.8442	10.7471	10.5322	10.3789	10.6346	10.7552	10.9105	10.9367
maker_scaffold2856_augustus_gene_0_24_mRNA_1	10.9092	11.5571	11.6954	8.83086	10.3636	9.4963	9.20631	9.54438	12.7024	13.2945	12.7176	9.70051
maker_scaffold271_snap_gene_3_50_mRNA_1	10.9269	10.1099	9.73568	10.8293	11.0545	11.2439	10.8819	10.8333	11.0643	11.1003	11.1175	11.1156
maker_scaffold3911_augustus_gene_1_24_mRNA_1	11.5682	11.5232	11.5969	10.6189	10.5962	10.7386	10.4154	10.1089	10.5567	10.5636	10.865	10.8547
maker_scaffold1062_augustus_gene_4_21_mRNA_1	10.9018	10.639	10.6697	10.8322	10.8264	10.9172	10.7645	10.5405	10.8959	10.9783	11.1263	10.9081
maker_scaffold3287_snap_gene_1_19_mRNA_1	10.5614	10.5911	10.6346	10.993	11.0704	10.998	10.9825	10.8967	11.0337	10.6798	10.8416	10.6948
augustus_masked_scaffold2832_abinit_gene_0_5_mRNA_1	12.5028	12.5462	12.5236	10.4781	10.4126	10.47	9.97829	9.8869	9.80424	10.2817	10.4993	10.5872
maker_scaffold1326_snap_gene_1_21_mRNA_1	11.5793	11.4618	11.3368	10.7422	10.9211	10.7053	10.7032	10.3687	10.4425	10.5276	10.6194	10.5609
maker_scaffold709_snap_gene_0_35_mRNA_1	12.5809	13.1011	13.0662	10.0479	10.6804	10.159	9.76324	9.75642	9.61806	10.1426	10.1317	10.9066
maker_scaffold1524_augustus_gene_0_33_mRNA_1	10.2076	9.85859	9.94506	11.3651	11.3104	11.1845	11.327	10.8874	11.0531	10.926	11.0782	10.7878
maker_scaffold5550_augustus_gene_0_33_mRNA_1	12.0761	11.8638	11.8497	10.5173	10.2094	9.96951	10.4994	10.6846	10.9631	10.3119	10.4524	10.5163
maker_scaffold1590_snap_gene_0_29_mRNA_1	12.5994	13.2938	11.7123	10.7412	11.2827	10.1671	10.2168	9.48589	9.54369	10.1329	9.89867	10.8332
snap_masked_scaffold17297_abinit_gene_0_1_mRNA_1	9.0701	9.13748	9.41464	11.1383	11.1384	11.4066	11.5468	11.6898	11.6358	11.1841	11.2625	11.2803
maker_scaffold8886_snap_gene_0_27_mRNA_1	10.2944	10.2933	10.3951	11.0047	11.0768	11.0361	10.9828	11.0069	11.0407	10.9032	10.9624	10.9048
maker_scaffold3541_augustus_gene_1_50_mRNA_1	10.4034	10.237	10.2452	10.9968	11.0107	10.9581	10.7647	10.9477	11.1983	11.0272	11.1857	10.9155
maker_scaffold1995_snap_gene_0_35_mRNA_1	10.6811	10.6363	10.4484	11.0314	10.9268	10.6055	11.3193	11.0384	11.1049	10.9803	10.4813	10.6184
augustus_masked_scaffold11479_abinit_gene_0_3_mRNA_1	11.1407	10.9756	10.6505	10.9252	10.7677	11.1401	10.7747	10.444	10.6742	10.7567	10.8657	10.7485
maker_scaffold3435_augustus_gene_1_37_mRNA_1	10.2515	10.2522	10.5544	11.0878	11.2695	10.9098	10.9959	10.8913	10.8553	10.7938	10.9609	11.0342
maker_scaffold3496_snap_gene_1_26_mRNA_1	11.117	10.8922	11.3021	10.7605	10.7996	10.7363	10.7606	10.3263	10.715	10.7847	10.8997	10.7517
maker_scaffold2878_snap_gene_1_39_mRNA_1	11.4934	11.4771	11.354	10.484	10.6916	10.6294	10.6811	10.4397	10.7387	10.6004	10.6926	10.5621
augustus_masked_scaffold3247_abinit_gene_1_11_mRNA_1	10.0389	9.72414	9.96396	10.8455	11.0967	11.0278	11.1601	10.9685	11.1273	11.4333	11.3158	11.1314
maker_scaffold1029_snap_gene_1_32_mRNA_1	10.6596	10.5947	10.732	11.0225	10.9416	10.6261	11.0643	10.9291	10.891	10.8254	10.6578	10.8856
maker_scaffold9682_snap_gene_0_26_mRNA_1	10.7102	10.5283	10.0647	10.987	11.0777	11.1274	10.8518	10.7982	10.674	10.9748	10.958	11.0727
snap_masked_scaffold7028_abinit_gene_0_31_mRNA_1	9.78517	9.51518	9.66554	11.2235	11.3619	11.3118	11.2789	11.0895	11.209	11.1869	11.3086	10.887
maker_scaffold626_augustus_gene_0_19_mRNA_1	10.4663	10.1197	10.2311	11.062	11.0448	10.9428	11.0737	10.9421	11.0114	10.9643	10.9499	11.0149
maker_scaffold512_augustus_gene_1_45_mRNA_1	11.9361	11.5766	11.8244	10.6096	10.4992	10.3345	10.6254	10.4853	10.4424	10.4945	10.1419	10.8273
maker_scaffold7225_augustus_gene_0_10_mRNA_1	9.83481	9.55007	9.67168	11.1995	11.3221	11.2939	11.3654	11.1102	11.2221	11.0652	11.1938	10.9368
maker_scaffold297_snap_gene_1_45_mRNA_1	12.175	11.947	12.2142	10.5262	10.5036	10.3341	10.5175	9.95962	10.3238	10.3478	10.2829	10.6292
maker_scaffold525_snap_gene_2_37_mRNA_1	8.93959	8.74849	9.41351	10.8614	10.876	11.2691	11.5489	11.7478	12.0409	11.5762	11.6546	11.072
maker_scaffold3578_snap_gene_1_37_mRNA_1	11.2469	11.2759	11.4291	10.8585	11.0248	10.5906	10.6939	10.5345	10.5736	10.4728	10.5692	10.4779
maker_scaffold555_augustus_gene_1_46_mRNA_1	12.0358	12.0095	11.7765	10.3537	10.4846	10.7702	9.6619	10.0586	10.1562	10.7606	10.7234	10.9303
maker_scaffold4380_snap_gene_0_39_mRNA_1	11.9775	11.7207	12.1805	10.5761	10.6301	10.3381	10.6945	10.2095	10.2076	10.2578	10.3111	10.6149
augustus_masked_scaffold5739_abinit_gene_0_0_mRNA_1	7.71571	7.44321	7.60535	11.8037	11.9346	12.1129	11.6089	11.8172	11.7821	11.9526	11.9717	11.9663
augustus_masked_scaffold554_abinit_gene_1_7_mRNA_1	11.4356	11.2836	11.2913	10.8864	11.1869	10.8438	10.7716	10.3069	10.3166	10.4611	10.5654	10.3576
maker_scaffold15907_augustus_gene_0_11_mRNA_1	9.99891	9.96578	9.98008	10.9277	11.0021	11.0024	10.9779	11.0926	11.1454	11.2536	11.1928	11.1668
maker_scaffold2476_snap_gene_0_40_mRNA_1	11.6695	11.4578	11.418	10.5216	10.7906	10.8737	10.2639	9.98494	10.3227	10.6808	10.8685	10.8435
maker_scaffold988_augustus_gene_1_43_mRNA_1	11.1682	11.2357	11.2339	10.7935	10.9225	10.8268	10.6198	10.5617	10.4912	10.5117	10.658	10.6689
maker_scaffold4789_augustus_gene_0_22_mRNA_1	10.8666	10.9665	11.2046	10.7122	10.5248	10.6336	10.6379	10.7005	11.0088	10.9261	10.872	10.629
maker_scaffold2_augustus_gene_1_22_mRNA_1	9.15758	9.47961	8.43841	11.8259	10.8498	11.6259	11.0046	12.4247	10.7439	12.1715	10.6777	11.2822
maker_scaffold4243_augustus_gene_0_14_mRNA_1	11.3147	11.6567	11.5747	10.4096	10.5911	10.5792	10.1645	10.2028	10.6197	10.8063	10.7446	11.0176
maker_scaffold4392_snap_gene_1_20_mRNA_1	10.7432	10.5071	10.7283	10.8359	11.0677	10.9262	11.1361	10.6045	10.7732	10.8063	10.8905	10.6603
maker_scaffold12697_snap_gene_0_17_mRNA_1	10.8254	10.9624	11.0726	10.7831	10.8713	10.8968	10.6197	10.7968	10.575	10.6767	10.8254	10.7732
maker_scaffold1477_augustus_gene_1_37_mRNA_1	10.2389	9.98602	10.2176	10.7971	10.9915	11.0724	10.9464	11.0013	10.9772	11.24	11.1319	11.0733
maker_scaffold2192_augustus_gene_1_33_mRNA_1	11.3896	11.3662	11.31	10.6297	10.5929	10.7015	10.5088	10.2219	10.4783	10.8385	10.8423	10.7928
maker_scaffold6305_snap_gene_0_6_mRNA_1	10.6471	10.7283	10.8097	10.7527	10.7629	10.8852	10.6448	10.7683	10.8516	10.9415	10.8726	10.998
maker_scaffold1751_snap_gene_0_29_mRNA_1	11.0524	10.986	11.3032	10.6534	10.6222	10.8804	10.4349	11.0764	10.734	10.4911	10.516	10.9093
snap_masked_scaffold2812_abinit_gene_1_5_mRNA_1	12.4169	11.2558	11.3014	10.6459	10.3173	10.376	10.5724	10.3633	10.5188	10.6634	10.4686	10.7499
maker_scaffold1257_augustus_gene_0_43_mRNA_1	11.3104	11.186	11.1643	10.7235	10.6668	10.6144	10.6709	10.5692	10.5234	10.7972	10.7562	10.6609
maker_scaffold9611_snap_gene_0_33_mRNA_1	11.1097	11.1703	11.0626	10.575	10.8157	10.8455	10.6657	10.5267	10.5696	10.6885	10.8354	10.7481
augustus_masked_scaffold6918_abinit_gene_1_1_mRNA_1	12.5809	12.4564	12.7429	10.4476	10.3886	10.4505	9.8869	9.31183	9.76872	10.4086	10.5637	10.6053
maker_scaffold756_augustus_gene_0_35_mRNA_1	11.6017	11.234	11.2707	10.5678	10.4862	10.7366	10.4054	10.3516	10.5618	10.8023	10.689	10.9048
snap_masked_scaffold3581_abinit_gene_0_18_mRNA_1	9.01197	8.79243	8.91406	11.2954	11.5381	11.8511	10.8677	10.9347	11.1219	11.5292	11.7538	11.9924
maker_scaffold6567_augustus_gene_0_23_mRNA_1	13.2596	13.6012	13.5633	9.9109	10.3788	9.92394	10.0553	9.35559	9.53887	9.96823	10.0455	9.98089
maker_scaffold7245_augustus_gene_0_39_mRNA_1	11.0144	11.4998	11.2098	10.6245	10.5783	10.4842	10.8171	10.6249	10.7984	10.8517	10.6235	10.4493
maker_scaffold3083_augustus_gene_0_26_mRNA_1	9.87639	9.79812	9.94057	10.9779	11.1622	11.0695	11.1528	11.1273	11.0244	11.2106	11.0789	11.1422
maker_scaffold9786_augustus_gene_0_31_mRNA_1	10.9782	11.0276	11.0248	10.5089	10.7294	10.6788	10.6712	10.4842	10.8957	10.9062	10.8982	10.7258
augustus_masked_scaffold2894_abinit_gene_0_9_mRNA_1	11.1967	11.1275	10.9373	10.7842	10.8848	10.689	10.6879	10.8455	10.7242	10.556	10.6763	10.4156
maker_scaffold5368_augustus_gene_0_24_mRNA_1	9.64675	9.40477	9.24541	11.1212	11.4061	11.4328	11.1663	10.9241	11.1681	11.2877	11.4704	11.2417
maker_scaffold1702_augustus_gene_0_28_mRNA_1	11.4376	11.7221	10.8975	10.6905	10.7284	10.8679	10.419	10.3627	10.4746	10.4875	10.8171	10.5915
maker_scaffold15946_snap_gene_0_4_mRNA_1	10.5346	10.7556	10.3988	10.7675	11.0273	11.1462	10.7604	10.737	10.787	10.8032	10.8868	10.8905
augustus_masked_scaffold346_abinit_gene_1_2_mRNA_1	10.7002	10.7859	10.4892	10.542	10.7004	11.0261	10.2721	10.4765	10.6295	11.2711	11.3315	11.2675
maker_scaffold4451_augustus_gene_2_50_mRNA_1	11.2279	10.9589	10.8532	10.6165	10.6068	10.8637	10.6153	10.4217	10.7148	10.9679	10.9319	10.7049
maker_scaffold718_augustus_gene_0_43_mRNA_1	9.77716	9.56453	9.85477	10.854	11.1969	11.1158	11.154	11.0886	11.0579	11.3808	11.2814	11.1029
snap_masked_scaffold8573_abinit_gene_0_9_mRNA_1	12.132	12.2479	12.0187	10.3705	10.5941	10.5605	9.97458	10.1206	10.1674	10.395	10.4567	10.3761
maker_scaffold4566_augustus_gene_1_33_mRNA_1	11.3337	11.1967	11.2746	10.8162	10.7663	10.7188	10.8869	10.5486	10.5966	10.4702	10.4057	10.3932
maker_scaffold7847_augustus_gene_0_25_mRNA_1	14.4924	14.4774	14.5873	9.56366	9.39278	9.4369	9.17792	9.50246	9.58498	9.7866	9.66537	9.72986
maker_scaffold11989_augustus_gene_0_29_mRNA_1	10.9952	11.3135	11.2391	10.7274	10.6648	10.5274	10.5365	10.822	10.6567	10.7146	10.4885	10.7095
maker_scaffold15867_snap_gene_0_7_mRNA_1	9.9348	9.62889	10.4304	10.2304	10.2081	11.2146	10.5703	11.0051	11.3762	11.8718	11.7717	11.1523
snap_masked_scaffold5634_abinit_gene_0_26_mRNA_1	11.6561	11.5349	11.5611	10.5133	10.594	10.6748	10.4284	10.2892	10.3865	10.5764	10.533	10.6283
maker_scaffold2428_augustus_gene_1_30_mRNA_1	9.72912	9.56427	9.9317	11.1825	11.1351	11.1126	10.9172	11.0772	11.1921	11.1268	11.1275	11.2758
maker_scaffold1604_augustus_gene_0_18_mRNA_1	10.8256	10.5271	10.5726	10.7894	10.9588	11.0254	10.7002	10.5785	10.6836	10.7572	11.0187	10.9071
maker_scaffold6306_augustus_gene_0_33_mRNA_1	10.7685	10.709	10.292	10.6917	10.8803	10.9817	10.297	10.3737	10.6572	11.1856	11.3596	11.144
maker_scaffold8089_snap_gene_0_57_mRNA_1	11.7511	11.88	11.9377	10.5643	10.8001	10.425	10.6153	10.1	10.3053	10.1442	10.3736	10.4419
maker_scaffold243_snap_gene_0_35_mRNA_1	11.2893	11.2411	11.1912	10.5855	10.6205	10.7622	10.4569	10.437	10.5234	10.7501	10.8376	10.6004
snap_masked_scaffold4766_abinit_gene_0_32_mRNA_1	11.2927	11.4477	11.302	10.6743	10.6204	10.4211	10.7852	10.9536	11.1535	10.1692	10.235	10.2392
maker_scaffold2957_augustus_gene_1_18_mRNA_1	6.6775	6.96021	6.95413	11.9511	12.1123	12.2986	11.9292	12.1132	12.1387	11.9908	12.0728	12.0777
augustus_masked_scaffold2585_abinit_gene_1_9_mRNA_1	10.1893	10.5536	9.51607	10.7127	10.88	11.1987	10.5805	10.8278	10.9079	11.3618	11.2516	11.2878
snap_masked_scaffold12320_abinit_gene_0_22_mRNA_1	9.98798	9.88451	10.0303	10.8904	11.0102	11.0422	10.9877	11.0846	10.9298	11.2621	11.0356	11.1151
maker_scaffold14863_snap_gene_0_31_mRNA_1	10.6823	10.7283	10.6638	10.8526	10.8628	10.8626	10.7671	10.5882	10.6673	10.7961	10.8388	10.9468
maker_scaffold15_snap_gene_0_47_mRNA_1	10.417	10.1969	10.4217	10.879	10.9245	10.8879	10.9124	10.8699	10.8889	11.0101	10.8982	10.9462
maker_scaffold10424_snap_gene_0_24_mRNA_1	11.9965	12.0589	12.0091	10.4817	10.5188	10.3669	10.499	10.3081	10.4302	10.1568	10.3333	10.0855
maker_scaffold16738_augustus_gene_0_1_mRNA_1	10.2425	9.705	10.0093	11.2059	11.2232	11.1478	11.166	10.8289	10.9304	10.9934	11.0247	10.7663
augustus_masked_scaffold1810_abinit_gene_0_3_mRNA_1	9.47053	9.24248	9.17463	11.3779	11.509	11.3432	11.4102	11.1544	11.2319	10.9993	11.1771	11.148
maker_scaffold5345_snap_gene_1_36_mRNA_1	10.2087	10.0285	10.1225	10.9336	10.9264	10.9735	10.9661	10.8961	10.9719	11.1578	11.0091	11.0304
maker_scaffold5436_augustus_gene_1_30_mRNA_1	11.071	10.9394	10.8357	10.7894	10.7746	11.1892	10.2685	10.2608	10.3809	10.7719	10.8726	11.0691
maker_scaffold12814_snap_gene_0_5_mRNA_1	10.5023	10.6236	10.9446	10.7079	10.6555	10.5006	11.1053	10.8578	10.9149	10.8217	10.8075	10.7645
maker_scaffold6139_augustus_gene_1_29_mRNA_1	10.1799	10.4531	9.98136	10.5449	10.6345	11.2411	10.2363	10.9403	10.6444	11.6341	11.353	11.3594
maker_scaffold3626_augustus_gene_0_37_mRNA_1	10.9967	11.0133	10.7927	10.8435	10.8357	10.7254	10.8287	10.409	10.6907	10.6921	10.7984	10.5627
maker_scaffold5861_snap_gene_1_31_mRNA_1	10.9516	11.1251	11.3186	10.8592	10.856	10.5613	10.7454	10.6995	10.4987	10.4719	10.3975	10.696
snap_masked_scaffold2477_abinit_gene_0_18_mRNA_1	12.0468	11.8878	11.8504	10.4261	10.6146	10.7122	10.0562	9.5793	9.97869	10.5612	10.6393	10.8167
maker_scaffold1314_augustus_gene_0_20_mRNA_1	11.3127	11.3162	11.2384	10.5242	10.4211	10.5944	10.4805	10.4149	10.6426	10.7616	10.8251	10.6246
maker_scaffold2340_augustus_gene_1_27_mRNA_1	10.9297	10.8809	11.2226	10.5592	10.5486	10.8621	10.4454	10.3852	10.5784	10.9497	11.0049	10.7848
maker_scaffold8510_snap_gene_0_15_mRNA_1	11.451	11.4585	11.6414	10.6078	10.7479	10.5154	10.4794	10.3546	10.5047	10.4255	10.2987	10.6498
maker_scaffold2678_augustus_gene_2_31_mRNA_1	10.0421	9.59695	9.86167	10.9055	11.0018	11.0451	11.0816	10.8699	11.1409	11.3377	11.2569	10.9806
maker_scaffold2984_augustus_gene_0_25_mRNA_1	11.4316	11.5868	11.3667	10.9044	10.8535	10.2492	11.1424	10.3464	10.5269	10.235	10.2215	10.2534
maker_scaffold8252_augustus_gene_0_30_mRNA_1	11.6626	11.4738	11.7305	10.3559	10.5384	10.6846	10.3294	9.90642	10.2694	10.6207	10.8345	10.7023
maker_scaffold474_augustus_gene_0_34_mRNA_1	10.6539	10.9152	10.8215	10.784	10.8338	10.6688	10.675	10.5456	10.6974	10.7736	10.7395	11.0001
maker_scaffold850_augustus_gene_0_26_mRNA_1	11.3753	11.2973	11.3692	10.6983	10.4617	10.5339	10.506	10.6307	10.6752	10.5297	10.4851	10.5295
snap_masked_scaffold900_abinit_gene_0_19_mRNA_1	10.6079	10.519	10.6598	10.8546	10.9318	10.7363	10.7662	10.784	10.8375	10.6672	10.8165	10.8913
maker_scaffold1676_snap_gene_0_32_mRNA_1	12.2264	12.2339	12.2941	10.4366	10.5178	10.57	9.82835	9.73046	9.82695	10.2632	10.3894	10.7519
maker_scaffold1597_augustus_gene_1_33_mRNA_1	10.8524	10.9234	11.2041	10.4595	10.7247	10.6015	10.377	10.4333	10.589	10.9802	11.0415	10.8738
maker_scaffold4874_snap_gene_1_18_mRNA_1	9.78343	9.54654	9.66025	11.1417	11.3212	11.1677	11.2218	11.1306	11.173	10.9333	11.0679	10.9122
maker_scaffold2338_snap_gene_0_26_mRNA_1	12.137	11.8948	11.9651	10.4055	10.2608	10.4207	10.07	10.0908	10.1874	10.6153	10.4838	10.5226
maker_scaffold8048_augustus_gene_0_32_mRNA_1	11.0291	11.0447	10.9306	10.5229	10.5907	10.7101	10.6331	10.4519	10.6916	10.8914	10.8958	10.652
maker_scaffold2910_augustus_gene_1_39_mRNA_1	13.1796	13.0266	13.1273	10.5171	10.3713	9.78713	10.4371	9.5557	9.84468	9.97553	9.71131	9.5078
maker_scaffold2212_snap_gene_0_45_mRNA_1	10.8307	10.7056	10.7871	10.8533	10.8459	10.8828	10.8302	10.6597	10.6108	10.6112	10.6992	10.7242
maker_scaffold2950_snap_gene_0_34_mRNA_1	10.6907	10.9258	10.7864	10.6177	10.4758	10.6684	10.4398	10.732	10.8344	11.0966	11.0719	10.6919
maker_scaffold5471_augustus_gene_1_24_mRNA_1	11.1656	10.9948	11.5252	10.2762	10.2382	9.27347	10.8329	11.1848	11.4559	10.0685	11.0944	10.8638
maker_scaffold8307_augustus_gene_1_15_mRNA_1	11.0542	10.6494	9.23704	9.42552	11.0447	9.74146	10.8949	9.83268	12.8635	11.2906	12.135	10.7925
maker_scaffold3575_augustus_gene_0_31_mRNA_1	12.8885	12.8263	12.9128	10.1057	10.0375	10.1237	9.63706	9.50458	9.65231	10.3874	10.4148	10.4675
maker_scaffold2714_snap_gene_0_41_mRNA_1	10.327	10.2254	10.2583	10.8935	10.8162	10.9817	10.7874	10.6549	10.9596	11.0188	11.1663	10.8689
maker_scaffold981_augustus_gene_1_35_mRNA_1	13.1896	13.125	13.2929	10.1322	9.99719	10.1516	9.73471	9.93598	9.98013	9.68903	9.95195	9.76439
maker_scaffold6138_augustus_gene_0_9_mRNA_1	12.1329	12.0803	11.8404	10.4587	10.6533	10.8591	9.89613	9.58119	9.88865	10.3407	10.5811	10.6288
maker_scaffold914_snap_gene_2_33_mRNA_1	10.6901	10.8763	10.8921	10.6493	10.66	10.7499	10.551	10.6806	10.8054	10.7643	10.9489	10.6609
maker_scaffold8186_snap_gene_0_54_mRNA_1	9.62135	10.0826	9.60056	10.8545	11.053	11.2176	11.5633	11.2466	11.1422	11.2483	10.5785	10.7138
maker_scaffold3266_snap_gene_0_43_mRNA_1	10.4531	10.1288	10.0873	10.4855	10.6657	11.087	10.3948	10.5825	11.0703	11.3377	11.3455	11.2752
snap_masked_scaffold2628_abinit_gene_0_25_mRNA_1	10.4304	10.3957	10.3385	10.7051	10.8574	11.0439	10.6289	10.8234	10.7514	10.9936	10.9847	10.9353
maker_scaffold1069_snap_gene_2_27_mRNA_1	10.6506	10.6878	10.2612	10.8783	10.9678	11.0927	10.6655	10.802	10.6662	10.7278	10.8267	10.652
snap_masked_scaffold9831_abinit_gene_0_9_mRNA_1	11.6951	11.8441	11.8656	10.4405	10.4806	10.4208	10.2242	10.2354	10.3652	10.2746	10.4542	10.5766
augustus_masked_scaffold3958_abinit_gene_3_5_mRNA_1	12.5457	12.3642	12.3632	10.3128	10.2872	10.16	10.2885	10.1401	10.035	10.2002	10.0287	10.1421
maker_scaffold5510_snap_gene_0_29_mRNA_1	9.82433	9.74732	9.93826	11.0532	11.2173	11.0186	10.8609	10.8263	10.867	11.0801	11.0341	11.3544
maker_scaffold2606_augustus_gene_0_27_mRNA_1	12.6541	12.6502	12.7927	10.2686	10.3487	10.4457	9.80138	10.05	9.98668	9.86033	10.0711	9.88605
maker_scaffold1597_augustus_gene_1_39_mRNA_1	11.0393	10.8185	10.8718	10.5062	10.5586	10.8167	10.6533	10.5736	10.6707	10.7924	10.7552	10.7506
maker_scaffold7598_augustus_gene_1_15_mRNA_1	12.16	12.433	11.8889	10.1354	9.81782	10.3406	9.93752	10.0861	10.2815	10.5787	10.4815	10.6653
maker_scaffold10934_augustus_gene_0_6_mRNA_1	10.9084	10.9986	10.7682	10.5718	10.3368	10.5094	10.7467	10.7025	11.1233	10.6894	10.9429	10.5014
maker_scaffold1509_augustus_gene_0_30_mRNA_1	11.1946	11.4637	11.4145	10.1649	10.3492	10.1912	10.1064	10.4421	10.9136	11.1969	10.8834	10.4781
maker_scaffold4767_snap_gene_0_17_mRNA_1	10.7488	10.7093	10.3972	10.6255	10.7808	10.7485	10.8003	10.6969	10.8368	10.8042	10.8144	10.8285
maker_scaffold364_snap_gene_2_51_mRNA_1	10.9217	10.8302	10.766	10.8676	10.7082	10.7582	10.6506	10.5487	10.5112	10.6933	10.759	10.768
maker_scaffold4052_snap_gene_0_31_mRNA_1	10.1749	10.2551	10.4814	10.9027	11.1297	10.9833	10.771	10.8054	10.7843	10.7132	10.7457	11.0295
maker_scaffold11576_augustus_gene_0_6_mRNA_1	11.4365	11.3838	11.2049	10.4856	10.235	10.7855	10.1778	9.97928	10.4525	10.9094	11.158	10.567
maker_scaffold3174_snap_gene_1_22_mRNA_1	11.1777	11.1098	11.0971	10.4804	10.562	10.5892	10.7474	10.3629	10.7251	10.6633	10.7036	10.556
maker_scaffold2682_snap_gene_0_29_mRNA_1	11.0829	11.1339	10.9635	10.4642	10.6144	10.6908	10.3734	10.491	10.6308	10.6266	10.829	10.8538
maker_scaffold5609_augustus_gene_1_38_mRNA_1	11.2974	11.4361	11.3703	10.657	10.5743	10.6461	10.3116	10.1551	10.3845	10.4791	10.7026	10.7301
maker_scaffold2205_augustus_gene_2_10_mRNA_1	11.4791	11.4768	11.3643	10.3889	10.4091	10.7963	10.0536	10.4007	10.4496	10.5812	10.6716	10.6693
maker_scaffold3004_augustus_gene_1_28_mRNA_1	10.8424	10.9336	10.2163	10.4423	10.4249	10.832	10.3554	10.5239	10.6542	11.2201	11.1325	11.1488
maker_scaffold653_augustus_gene_0_26_mRNA_1	9.68279	9.49771	9.74855	11.0506	11.0488	11.0236	11.1803	11.1542	11.2811	11.024	10.9944	11.0234
maker_scaffold2641_augustus_gene_0_27_mRNA_1	11.9862	11.9422	11.8061	10.6944	10.7054	10.8369	9.9796	9.68271	9.89746	10.1905	10.5112	10.4746
maker_scaffold4725_snap_gene_0_30_mRNA_1	11.4223	11.5748	11.3382	10.3108	10.4414	10.6588	9.82428	10.1165	10.2284	10.9668	10.966	10.8581
maker_scaffold8018_snap_gene_0_45_mRNA_1	11.2106	11.1495	11.2367	10.5925	10.5006	10.5416	10.4152	10.5158	10.5694	10.623	10.6565	10.6936
maker_scaffold10869_augustus_gene_0_28_mRNA_1	10.2644	10.2753	10.2446	10.6562	10.8565	10.9142	10.8683	10.8276	10.9185	10.9933	10.9606	10.9238
maker_scaffold2416_augustus_gene_0_9_mRNA_1	10.4218	10.4802	10.5562	10.7573	10.8156	10.8169	10.8285	10.788	10.9933	10.7685	10.8368	10.6223
maker_scaffold2749_snap_gene_0_44_mRNA_1	9.55693	9.41349	9.61261	10.9816	11.026	11.1658	11.098	10.9949	11.0981	11.384	11.2857	11.0609
maker_scaffold2063_snap_gene_0_19_mRNA_1	9.60597	8.94039	9.29227	11.1961	11.0203	11.0419	11.4016	11.0872	11.4015	11.3572	11.3067	11.0213
maker_scaffold848_augustus_gene_1_45_mRNA_1	12.0438	11.6906	11.8345	10.4133	10.2297	10.4722	10.2044	10.1552	10.1488	10.532	10.3967	10.5367
augustus_masked_scaffold2025_abinit_gene_0_1_mRNA_1	12.0449	11.7403	11.3115	10.3445	10.4313	10.6186	10.3272	10.3666	10.2434	10.4425	10.4297	10.3523
maker_scaffold686_augustus_gene_0_43_mRNA_1	9.86625	10.0369	10.3016	11.2601	11.1155	10.6989	11.1566	11.1208	11.1042	10.6577	10.7118	10.6213
maker_scaffold611_augustus_gene_0_16_mRNA_1	10.9103	10.7446	9.56732	10.7682	10.7648	11.2335	10.7842	10.8693	10.4942	10.8034	10.7544	10.9404
snap_masked_scaffold390_abinit_gene_1_17_mRNA_1	10.7933	10.8131	10.8971	10.7932	10.8993	10.7582	10.6049	10.6848	10.6457	10.3945	10.6907	10.6525
maker_scaffold11892_augustus_gene_0_11_mRNA_1	10.1572	10.3692	10.2526	10.7154	10.7485	10.8115	10.6975	10.8073	11.0148	11.0329	11.1255	10.8891
snap_masked_scaffold257_abinit_gene_0_13_mRNA_1	10.1937	9.88674	9.95943	11.2268	11.1696	11.0973	11.0717	10.8034	10.8493	10.8026	10.9662	10.5944
maker_scaffold6042_augustus_gene_1_47_mRNA_1	10.5053	10.4347	10.5144	10.6032	10.8824	10.8601	10.4769	10.6647	10.8499	10.8246	10.9846	11.0049
maker_scaffold80_augustus_gene_0_29_mRNA_1	10.6166	10.7299	10.3243	10.7538	10.7897	10.9016	10.6438	10.6007	10.833	10.8216	11.0367	10.5449
maker_scaffold51_augustus_gene_3_49_mRNA_1	10.5695	10.5052	9.98492	10.8057	10.7791	11.0044	10.5942	10.7882	10.6902	11.0999	10.8985	10.8766
maker_scaffold4314_augustus_gene_0_34_mRNA_1	9.31331	9.02349	9.08383	11.2288	11.3556	11.3946	11.3471	11.1871	11.2048	11.1435	11.2986	11.0124
maker_scaffold1313_augustus_gene_0_43_mRNA_1	9.58249	9.59177	9.53362	11.1065	11.158	11.0647	11.1218	11.0453	11.174	11.1258	11.1772	10.8875
maker_scaffold520_augustus_gene_3_30_mRNA_1	13.2946	13.0167	13.1357	10.1835	10.0817	9.8702	10.1264	9.56293	9.8202	9.67204	9.77725	10.0221
maker_scaffold10189_snap_gene_0_22_mRNA_1	10.113	9.85919	10.0331	10.8092	10.9788	10.9307	10.9649	10.8868	10.8815	11.0944	10.9739	11.0376
maker_scaffold9469_snap_gene_0_20_mRNA_1	11.0605	10.3472	10.4573	10.6161	10.6779	10.7123	10.3398	10.5831	10.686	11.0111	11.0007	11.0633
maker_C8510285_snap_gene_0_2_mRNA_1	10.6109	10.5656	10.5989	10.7922	10.7933	10.6557	10.7463	10.7104	10.8475	10.685	10.7679	10.7803
augustus_masked_scaffold3345_abinit_gene_0_1_mRNA_1	11.0573	10.9773	10.9907	10.625	10.7819	10.6403	10.4958	10.2371	10.5583	10.6622	10.7617	10.7637
maker_scaffold404_snap_gene_5_53_mRNA_1	11.0842	11.1876	11.3822	10.4391	10.5865	10.7007	10.1065	10.0899	10.4308	10.7073	10.8361	10.9974
maker_scaffold4278_augustus_gene_1_47_mRNA_1	10.8892	11.0235	10.6982	10.7378	10.8022	10.8147	10.6697	10.5357	10.727	10.5279	10.6631	10.4452
maker_scaffold5499_snap_gene_0_36_mRNA_1	10.8442	10.9426	10.905	10.6228	10.4377	10.6434	10.5192	10.7984	10.6174	10.8422	10.6158	10.7388
maker_scaffold5421_augustus_gene_0_42_mRNA_1	10.5703	10.6181	10.664	10.7878	10.9064	10.7695	10.7906	10.7165	10.7062	10.6128	10.6869	10.691
augustus_masked_scaffold17714_abinit_gene_0_1_mRNA_1	11.7182	11.7948	11.5949	10.229	10.3736	10.3744	10.4401	10.2897	10.5425	10.2859	10.5497	10.3267
maker_scaffold4117_augustus_gene_0_42_mRNA_1	12.8008	12.7912	12.8614	10.1295	10.0562	10.1334	9.63311	9.52081	9.60928	10.3088	10.2348	10.4324
maker_scaffold6425_augustus_gene_0_22_mRNA_1	10.7769	10.739	10.6692	10.6776	10.613	10.8179	10.6423	10.5195	10.8289	10.7667	10.886	10.534
maker_scaffold515_snap_gene_0_39_mRNA_1	11.8216	11.8124	11.8544	10.3577	10.0951	10.4025	9.93334	10.1119	10.4131	10.2996	10.5321	10.8353
augustus_masked_scaffold5565_abinit_gene_0_9_mRNA_1	9.82635	9.3842	9.68116	11.1936	11.293	11.1407	11.2582	11.1277	11.0788	10.8768	10.9042	10.7008
maker_scaffold202_augustus_gene_0_27_mRNA_1	11.1254	11.1618	10.954	10.6643	10.6384	10.6995	10.501	10.5642	10.4806	10.4445	10.6718	10.5498
maker_scaffold1827_snap_gene_1_6_mRNA_1	11.1202	11.6592	11.9737	10.4885	10.4566	9.89132	10.6991	10.3956	10.2683	10.2627	10.6342	10.5971
maker_scaffold4749_snap_gene_0_47_mRNA_1	10.4458	10.4882	10.4038	10.7923	10.6871	10.7706	10.5952	11.0456	10.8787	10.9098	10.6476	10.7687
maker_scaffold2400_snap_gene_2_50_mRNA_1	8.48669	8.4862	8.58051	11.26	11.313	11.4389	11.3467	11.4256	11.6168	11.481	11.6223	11.3696
maker_scaffold8105_augustus_gene_0_22_mRNA_1	10.7268	10.7416	10.4557	10.6461	10.4489	10.8056	10.475	10.7722	10.6102	10.9267	10.9288	10.8896
maker_scaffold4682_augustus_gene_0_30_mRNA_1	12.835	11.3452	11.8064	10.0392	10.4083	10.406	10.3333	10.1684	10.2604	10.3056	10.3377	10.1772
maker_scaffold2598_augustus_gene_0_24_mRNA_1	11.6638	11.6015	11.616	10.4122	10.3399	10.5047	10.3611	10.3628	10.4665	10.3528	10.4769	10.2533
maker_scaffold2274_augustus_gene_0_24_mRNA_1	10.6896	10.6499	10.736	10.8513	10.8856	10.5883	10.7885	10.6244	10.6332	10.6818	10.7018	10.5772
maker_scaffold69_snap_gene_0_36_mRNA_1	9.61421	9.72097	9.90571	10.8857	10.9615	11.078	11.0112	11.1666	11.0948	11.0161	10.9882	10.9469
maker_scaffold2838_snap_gene_1_22_mRNA_1	11.199	11.1529	11.2244	10.6235	10.5502	10.5216	10.3442	10.527	10.4525	10.6298	10.5373	10.6191
maker_scaffold4967_snap_gene_1_27_mRNA_1	10.128	9.95924	10.1523	10.8308	10.8883	10.8104	10.936	10.8234	10.9353	11.0467	10.9142	10.9544
maker_scaffold9617_snap_gene_0_17_mRNA_1	11.4254	11.2913	11.4977	10.4089	10.5091	10.501	10.4949	10.3088	10.5028	10.4941	10.5391	10.4057
maker_scaffold3435_augustus_gene_1_39_mRNA_1	11.1446	11.2026	11.1867	10.6062	10.432	10.5198	10.3694	10.3814	10.5029	10.6163	10.6532	10.7605
maker_scaffold7119_augustus_gene_0_21_mRNA_1	10.5908	10.5153	10.5824	10.75	10.8468	10.8711	10.6687	10.6017	10.5469	10.7953	10.7652	10.801
maker_scaffold3809_augustus_gene_0_26_mRNA_1	11.4003	10.8235	11.0865	10.6736	10.6462	10.499	10.7727	10.6122	10.7821	10.2906	10.3564	10.3879
maker_scaffold2585_snap_gene_0_37_mRNA_1	10.2795	10.1469	10.2829	10.7241	10.9457	10.9169	10.8836	10.6554	10.9032	10.8144	11.034	10.7247
maker_scaffold700_augustus_gene_0_34_mRNA_1	10.3746	10.4864	9.07105	10.7348	11.2705	11.0418	10.5541	10.5533	10.7005	11.3125	11.2421	10.9637
maker_scaffold4297_augustus_gene_0_31_mRNA_1	11.5251	11.4475	11.5442	10.7492	10.5703	10.4521	10.5532	10.3774	10.3464	10.1911	10.2118	10.3323
maker_scaffold1915_augustus_gene_0_30_mRNA_1	9.24813	10.0023	10.3909	11.0631	10.8724	10.2386	11.0398	11.3597	11.3192	10.732	11.2045	10.8184
maker_scaffold2400_augustus_gene_0_35_mRNA_1	10.4006	10.6009	10.7578	10.6779	10.8842	10.8626	10.6387	10.4854	10.5361	10.6771	10.8051	10.9434
maker_scaffold14181_augustus_gene_0_15_mRNA_1	12.7062	13.045	12.9892	10.129	10.6959	10.0949	10.3104	9.3195	9.78436	9.54321	9.83955	9.78255
maker_scaffold6238_augustus_gene_0_33_mRNA_1	11.4979	11.4609	11.3583	10.6485	10.6415	10.6067	10.3284	10.1843	10.2185	10.2683	10.4875	10.5366
maker_scaffold2244_augustus_gene_1_54_mRNA_1	10.4865	10.7124	10.1891	10.7815	10.884	10.9362	10.6673	10.7619	10.8709	10.6704	10.8812	10.3832
maker_scaffold446_snap_gene_0_44_mRNA_1	14.4347	14.3538	14.2893	9.92298	10.0942	9.27724	9.57635	8.77695	9.10742	9.46433	9.17036	9.73932
maker_scaffold9992_augustus_gene_0_32_mRNA_1	9.98606	9.76792	9.57856	11.2393	11.2508	11.1241	11.0702	10.8232	10.8858	10.8313	10.9413	10.6978
maker_scaffold14618_augustus_gene_0_23_mRNA_1	11.0338	10.9583	10.7928	10.6232	10.6227	10.7812	10.5913	10.418	10.5678	10.5566	10.7223	10.5261
maker_scaffold5820_augustus_gene_0_22_mRNA_1	8.51084	8.29746	8.28996	11.4046	11.5253	11.6152	11.3374	11.202	11.4085	11.5032	11.6587	11.4274
maker_scaffold7075_snap_gene_0_30_mRNA_1	10.6472	10.5315	10.3515	10.6583	10.7997	10.8215	10.6485	10.6285	10.7214	10.8885	10.7652	10.7159
snap_masked_scaffold4627_abinit_gene_0_13_mRNA_1	11.1481	10.9883	11.1442	10.4629	10.5293	10.4468	10.4286	10.5378	10.6098	10.5749	10.6974	10.6021
maker_scaffold2163_augustus_gene_0_30_mRNA_1	12.1294	12.1928	12.0822	10.1274	10.0133	10.0435	10.1525	9.96969	10.2527	10.285	10.5038	10.4054
maker_scaffold1508_augustus_gene_1_42_mRNA_1	11.0837	11.1986	10.9468	10.4565	10.3186	10.4661	10.2301	10.433	10.7204	10.9069	10.7012	10.6646
snap_masked_scaffold12258_abinit_gene_0_4_mRNA_1	11.6257	11.7714	11.6857	10.6406	9.53434	10.1854	10.8288	10.9527	11.0194	9.67194	10.1697	10.0389
maker_scaffold128_augustus_gene_0_32_mRNA_1	9.85572	9.54415	9.54198	11.1076	11.2697	11.0469	10.9492	11.1126	11.0953	10.8973	10.7811	10.9189
maker_scaffold1993_augustus_gene_0_31_mRNA_1	10.7732	10.5601	10.5887	10.7816	10.6888	10.7676	10.6199	10.8144	10.7065	10.5447	10.5224	10.752
maker_scaffold9749_augustus_gene_0_10_mRNA_1	10.4087	10.5412	9.32945	10.6398	10.4287	11.2071	10.452	11.0869	10.9471	11.0336	11.0198	11.0138
maker_scaffold880_augustus_gene_0_29_mRNA_1	10.388	9.77544	10.8035	10.4329	10.0069	10.9046	10.4232	11.2644	11.0603	10.9671	10.9395	11.1374
maker_scaffold354_augustus_gene_1_12_mRNA_1	11.4896	11.6034	11.4795	10.5336	10.6641	10.7162	10.4538	10.2287	10.2374	10.0918	10.2946	10.2881
maker_scaffold5830_augustus_gene_0_20_mRNA_1	10.6627	10.5828	10.4251	10.6763	10.6187	10.811	10.6101	10.6835	10.6774	10.9283	10.7701	10.6272
snap_masked_scaffold7260_abinit_gene_0_14_mRNA_1	10.7482	10.9353	10.8382	10.3775	10.6024	10.8124	10.2707	10.5159	10.6478	10.7348	10.7477	10.84
maker_scaffold3048_snap_gene_0_35_mRNA_1	12.0369	11.9943	11.8098	10.3254	10.4699	10.7821	9.60514	9.63444	9.70025	10.3663	10.628	10.7112
maker_scaffold14359_augustus_gene_0_7_mRNA_1	12.2399	12.2239	12.2865	10.1404	10.2657	10.1006	10.2023	10.0658	10.1373	10.3037	9.99674	10.0846
maker_scaffold10080_snap_gene_0_48_mRNA_1	12.4043	12.1109	12.2891	10.3106	10.3566	10.3123	10.1999	9.78259	10.0437	9.95109	10.0741	10.209
maker_scaffold8297_augustus_gene_0_7_mRNA_1	10.9347	10.7339	11.2629	10.4192	10.6305	10.4054	10.3318	10.2365	10.503	10.6719	10.8092	11.0997
maker_scaffold5339_snap_gene_0_44_mRNA_1	10.9758	11.1135	10.6868	10.6549	10.957	10.784	10.4894	10.1114	10.5172	10.5118	10.5908	10.6392
maker_scaffold6255_augustus_gene_0_34_mRNA_1	11.3368	11.374	11.3874	10.4112	10.2638	10.5409	10.2387	10.3347	10.4101	10.6604	10.5599	10.511
maker_scaffold2352_augustus_gene_0_24_mRNA_1	11.4593	11.4093	11.4926	10.537	10.3955	10.5659	10.3295	10.417	10.411	10.3632	10.3826	10.2595
snap_masked_scaffold1142_abinit_gene_1_20_mRNA_1	10.0862	9.83977	9.71811	11.0612	11.1994	11.092	10.9602	10.8287	10.8203	10.8019	10.8908	10.7233
maker_scaffold372_augustus_gene_1_35_mRNA_1	10.9833	11.4091	10.8915	10.5311	10.6438	10.5242	10.4298	10.4392	10.5216	10.6895	10.4911	10.4555
snap_masked_scaffold15917_abinit_gene_0_7_mRNA_1	11.5107	11.5551	11.8041	10.6044	10.4467	10.4356	10.2612	10.2203	10.2852	10.1269	10.3263	10.4253
maker_scaffold2408_snap_gene_0_32_mRNA_1	10.8331	11.0602	11.1038	10.3941	10.5643	10.6021	10.3423	10.1833	10.356	10.8098	10.8955	10.8411
maker_scaffold5734_augustus_gene_0_34_mRNA_1	9.55105	9.39206	9.66767	11.0896	11.2885	11.0028	11.0274	11.2255	11.1924	10.8128	10.8879	10.8449
snap_masked_scaffold1867_abinit_gene_0_22_mRNA_1	11.7925	11.8017	11.9875	10.3995	10.3647	10.3528	10.1171	10.1073	10.0146	10.2459	10.2687	10.5221
maker_scaffold6439_snap_gene_0_34_mRNA_1	11.2996	11.3436	11.3113	10.4923	10.5722	10.551	10.386	10.4781	10.4963	10.3153	10.3081	10.4119
maker_scaffold5246_augustus_gene_0_29_mRNA_1	11.3641	11.3941	11.3325	10.5197	10.4012	10.3528	10.3324	10.5073	10.3578	10.5177	10.3534	10.5125
maker_scaffold2781_augustus_gene_0_15_mRNA_1	10.4245	10.301	10.1153	10.8896	10.6518	10.8547	10.5569	10.7032	10.8899	10.9311	10.8692	10.7559
maker_scaffold1019_augustus_gene_0_34_mRNA_1	10.0479	9.85783	10.0672	10.7417	10.7528	10.8442	10.9296	10.844	10.8646	11.1144	11.0144	10.8475
maker_scaffold3379_augustus_gene_0_29_mRNA_1	10.7634	10.7874	10.976	10.6644	10.6501	10.5783	10.5731	10.7246	10.5944	10.4534	10.5259	10.6343
maker_scaffold3387_snap_gene_0_48_mRNA_1	9.75286	10.0836	8.81207	11.0471	10.9867	11.2358	10.7705	10.9439	10.8125	11.3403	10.9871	11.1096
maker_scaffold2025_snap_gene_1_56_mRNA_1	10.4677	10.5141	10.0076	10.8081	10.8167	11.0407	10.7141	10.4317	10.6967	10.7576	11.0426	10.5708
maker_scaffold8466_snap_gene_0_49_mRNA_1	8.86783	8.69608	8.52045	11.2627	11.4588	11.4414	11.1925	11.0545	11.2269	11.3169	11.4501	11.3507
maker_scaffold7352_snap_gene_0_39_mRNA_1	10.0291	10.1385	10.2936	10.8079	10.9072	10.7264	10.6944	10.8511	10.965	10.856	10.791	10.7712
maker_scaffold2893_snap_gene_0_40_mRNA_1	11.0947	11.2638	11.3437	10.4688	10.0897	10.6489	10.377	10.9667	10.1863	10.9082	10.2048	10.2711
maker_scaffold8693_snap_gene_0_18_mRNA_1	10.4613	10.3978	10.5343	10.6063	10.6825	10.5929	10.6141	10.5825	10.8362	10.8573	10.8332	10.8206
maker_scaffold8150_augustus_gene_0_16_mRNA_1	7.77527	7.44158	7.46646	11.7386	11.9469	11.4888	11.8929	11.7799	11.8753	11.4696	11.5332	11.408
maker_scaffold868_augustus_gene_1_27_mRNA_1	12.3263	12.1045	12.3179	10.5041	10.1942	10.085	10.4355	10.0388	10.0376	9.84258	9.98745	9.94216
maker_scaffold3522_snap_gene_2_29_mRNA_1	11.3436	11.3173	11.5594	10.533	10.7002	10.5275	10.0445	9.58572	10.0114	10.5493	10.685	10.9482
maker_scaffold9726_augustus_gene_0_12_mRNA_1	10.054	9.81054	10.0583	10.7011	10.9084	10.8147	10.8639	10.8117	10.8654	11.0494	11.041	10.8251
maker_scaffold2654_augustus_gene_1_34_mRNA_1	10.579	11.3476	12.2427	10.2151	9.74193	8.71563	10.6516	11.2517	11.4705	10.5571	10.9623	10.0451
maker_scaffold2418_snap_gene_0_36_mRNA_1	10.9193	10.8333	10.8461	10.8649	10.8125	10.6373	10.7574	10.7245	10.5476	10.3038	10.2128	10.3079
maker_scaffold9006_augustus_gene_0_20_mRNA_1	11.2467	11.09	11.1449	10.583	10.3883	10.5141	10.3799	10.5523	10.5097	10.4659	10.4362	10.4523
augustus_masked_scaffold2567_abinit_gene_0_1_mRNA_1	10.9445	11.0227	10.9788	10.6435	10.5623	10.6404	10.5069	10.3261	10.3806	10.5131	10.6231	10.6062
maker_scaffold5275_snap_gene_0_44_mRNA_1	10.6233	10.5929	10.5058	10.5246	10.612	11.1157	9.42508	9.37211	10.1041	11.5215	11.5294	11.8208
maker_scaffold1980_snap_gene_1_35_mRNA_1	12.4224	12.308	12.416	10.2063	10.3055	10.1002	9.76761	9.70352	9.97775	9.96994	10.1945	10.3656
snap_masked_scaffold79_abinit_gene_0_10_mRNA_1	9.96796	9.93868	9.42571	10.9253	11.0558	11.0819	10.928	10.7715	10.8788	11.0546	11.0338	10.6695
snap_masked_scaffold8018_abinit_gene_1_16_mRNA_1	10.785	10.8177	10.8855	10.4241	10.6076	10.6108	10.2713	10.3694	10.4925	10.8326	10.7935	10.839
maker_scaffold6229_augustus_gene_0_47_mRNA_1	8.03634	7.85995	7.93124	11.4525	11.5922	11.6288	11.4683	11.1785	11.5376	11.6214	11.8372	11.5811
maker_scaffold9472_augustus_gene_0_33_mRNA_1	10.3291	10.2595	10.4169	10.6037	10.5763	10.6492	10.6075	10.7188	10.8698	10.8932	11.0424	10.7556
maker_scaffold233_snap_gene_3_27_mRNA_1	10.268	10.1364	10.1457	10.5714	10.7117	10.7655	10.8303	10.6901	10.6975	11.0943	10.961	10.8314
augustus_masked_scaffold8018_abinit_gene_0_7_mRNA_1	11.0125	10.9567	10.8577	10.4528	10.4702	10.7513	10.2394	10.3903	10.5933	10.6637	10.7079	10.5961
maker_scaffold13982_augustus_gene_0_3_mRNA_1	11.8655	11.8122	11.8866	10.3729	10.6091	10.1833	10.3245	9.92031	10.1428	10.1925	10.33	10.0502
maker_scaffold3769_augustus_gene_1_7_mRNA_1	11.8923	11.9725	11.8456	10.5169	10.6981	10.1534	10.2874	9.89532	10.0733	9.96203	10.1227	10.269
maker_scaffold15942_augustus_gene_0_17_mRNA_1	10.6317	10.6708	10.6744	10.5784	10.5241	10.7423	10.2428	10.7791	10.5635	10.8467	10.6934	10.737
maker_scaffold2676_augustus_gene_0_55_mRNA_1	11.0329	10.903	11.0163	10.6737	10.6397	10.7378	10.481	10.4718	10.7985	10.3328	10.5302	10.0652
maker_scaffold509_snap_gene_0_37_mRNA_1	10.9833	11.0239	11.0691	10.5103	10.7646	10.4966	10.4703	10.5011	10.2911	10.5272	10.532	10.5036
maker_scaffold3378_augustus_gene_2_31_mRNA_1	10.7045	10.8137	10.8232	10.7878	10.6825	10.6375	10.5878	10.5733	10.5513	10.4473	10.4239	10.6181
snap_masked_scaffold150_abinit_gene_0_19_mRNA_1	10.1888	10.0352	10.4147	10.6307	10.6097	10.7637	10.7646	10.5847	10.8148	11.0999	10.9453	10.7859
maker_scaffold256_snap_gene_1_34_mRNA_1	9.85518	9.64402	9.39633	10.9099	11.1591	11.1207	11.0947	10.7354	11.0119	10.9582	11.1326	10.6118
maker_scaffold1256_augustus_gene_0_29_mRNA_1	10.9071	11.3087	11.4776	9.95143	10.5536	10.6774	9.98159	10.1711	10.0844	10.7233	10.8875	10.9037
maker_scaffold4671_snap_gene_0_39_mRNA_1	11.4309	11.4692	11.5331	10.389	10.4535	10.41	10.0183	10.2372	10.3521	10.3683	10.4167	10.541
maker_scaffold13666_augustus_gene_0_44_mRNA_1	9.89307	9.71112	9.86267	10.7749	10.8185	10.7958	10.7338	10.9969	11.0447	11.0595	10.9732	10.9541
maker_scaffold6812_augustus_gene_0_32_mRNA_1	9.92257	9.70088	9.87227	10.7496	10.9281	10.8615	10.9419	10.8337	10.819	11.1123	10.9459	10.9298
maker_scaffold2056_augustus_gene_0_35_mRNA_1	11.4727	11.5716	11.3409	10.5129	10.4933	10.6875	9.92792	9.83232	9.91052	10.4384	10.7108	10.7172
maker_scaffold600_augustus_gene_0_26_mRNA_1	11.2633	11.266	11.5579	10.376	10.2782	10.2276	10.3124	10.1004	10.428	10.5765	10.6078	10.6108
maker_scaffold1934_augustus_gene_1_46_mRNA_1	10.8618	10.3893	10.0587	10.5276	10.7349	10.9279	10.492	10.6131	10.6012	10.8766	10.9356	10.5849
maker_scaffold9044_snap_gene_0_27_mRNA_1	9.33662	8.7908	9.53726	10.8289	10.7743	11.2569	11.0442	11.2366	11.3531	11.0529	11.3308	11.057
maker_scaffold1339_snap_gene_0_11_mRNA_1	10.5426	9.80567	9.65017	10.7742	10.784	10.9134	10.8866	10.6033	10.9677	10.7654	10.9006	11.0007
augustus_masked_scaffold3858_abinit_gene_1_4_mRNA_1	10.0108	9.99898	10.0739	10.9191	11.0625	10.765	10.9728	10.7229	10.7959	10.7199	10.9342	10.6169
maker_scaffold9216_snap_gene_0_26_mRNA_1	13.0574	13.0559	13.1606	9.94047	10.2881	9.78597	9.61715	8.90967	9.14118	9.92559	10.3592	10.3442
maker_scaffold4910_snap_gene_1_29_mRNA_1	9.66525	10.7113	11.9642	10.6393	9.96157	7.72453	11.6982	11.5598	11.9309	10.4873	11.141	10.1004
augustus_masked_scaffold6947_abinit_gene_0_11_mRNA_1	9.27898	8.62931	8.81254	11.1699	11.2821	11.2309	11.259	11.1723	11.2402	11.2084	11.2721	11.0121
maker_scaffold8652_augustus_gene_0_24_mRNA_1	11.0126	11.0993	11.061	10.4713	10.5479	10.7212	10.3942	10.2593	10.3071	10.3321	10.5476	10.7893
maker_scaffold2840_snap_gene_1_50_mRNA_1	12.2179	12.3087	12.2715	10.1113	10.4615	10.3424	9.51346	9.31926	9.67266	10.3797	10.5742	10.3551
maker_scaffold722_snap_gene_4_45_mRNA_1	10.7505	10.8979	11.0066	10.6308	10.6745	10.421	10.5475	10.637	10.6579	10.3649	10.3802	10.5507
snap_masked_scaffold2926_abinit_gene_0_32_mRNA_1	11.3353	11.3676	11.2819	10.3356	10.603	10.4481	10.0473	10.0337	10.5181	10.4106	10.7013	10.4157
maker_scaffold4926_snap_gene_0_33_mRNA_1	11.0041	11.1413	10.9025	10.5496	10.6167	10.6869	10.2235	10.0969	10.3646	10.5055	10.6236	10.7821
maker_scaffold8186_augustus_gene_0_42_mRNA_1	9.96324	9.64783	9.89465	10.8317	10.8273	10.7652	10.8053	10.989	10.9614	10.9989	10.8663	10.9333
maker_scaffold6823_snap_gene_0_39_mRNA_1	11.5101	11.2888	11.4802	10.4731	10.4058	10.3363	10.2953	10.331	10.3762	10.2065	10.3099	10.4488
maker_scaffold5457_augustus_gene_0_30_mRNA_1	9.73848	9.60853	9.86594	10.8629	10.8719	10.7337	11.0293	11.0174	11.2022	10.8378	10.8719	10.8212
maker_scaffold5524_snap_gene_1_68_mRNA_1	11.675	11.6113	11.6395	10.2438	10.3446	10.7162	9.6975	9.96303	9.9691	10.3021	10.5199	10.7726
maker_scaffold2585_augustus_gene_1_33_mRNA_1	10.9644	10.9154	10.8592	10.5544	10.6385	10.5861	10.5334	10.3874	10.4811	10.4154	10.5291	10.5851
snap_masked_scaffold2169_abinit_gene_1_14_mRNA_1	10.8508	10.7444	10.9048	10.6726	10.778	10.4637	10.5635	10.6776	10.626	10.3996	10.3521	10.4094
maker_scaffold2598_augustus_gene_0_27_mRNA_1	9.3634	8.90103	9.0584	11.124	11.2489	11.3965	11.2696	11.0833	11.0086	11.0255	11.1395	10.8181
maker_scaffold8096_augustus_gene_0_41_mRNA_1	9.92167	10.3221	10.5508	10.7159	10.1987	10.7168	10.7006	11.3344	11.1742	10.6167	10.6078	10.5659
maker_scaffold5380_snap_gene_1_54_mRNA_1	11.1666	11.3432	11.1752	10.4775	10.6189	10.4356	10.318	10.0242	10.3199	10.3825	10.6325	10.5307
maker_scaffold5682_snap_gene_0_50_mRNA_1	9.5093	9.53356	9.36781	10.7874	11.0807	11.0272	10.921	10.8807	10.9353	11.1735	11.1641	11.0419
maker_scaffold1285_augustus_gene_0_27_mRNA_1	12.5434	12.4893	12.2646	9.97044	10.1816	10.421	9.86414	9.59022	9.84476	9.97636	10.0746	10.1877
snap_masked_scaffold1543_abinit_gene_0_27_mRNA_1	10.9479	10.7083	10.752	10.8022	10.7808	10.427	10.8399	10.4957	10.7789	10.4053	10.2957	10.163
maker_scaffold2660_augustus_gene_2_12_mRNA_1	10.7217	10.6093	10.7902	10.6289	10.6051	10.6927	10.4584	10.4523	10.5239	10.572	10.6773	10.6644
snap_masked_scaffold7538_abinit_gene_0_11_mRNA_1	11.6483	11.7615	12.0144	10.0312	9.85352	9.97431	9.83743	10.2784	10.4578	10.578	10.4926	10.4642
maker_scaffold2936_augustus_gene_1_38_mRNA_1	9.65406	10.932	10.3892	10.7447	10.0748	10.4987	11.1219	11.4596	11.4377	9.64982	11.015	10.4007
maker_scaffold2491_snap_gene_0_45_mRNA_1	12.1921	12.2131	12.4092	10.3605	10.6665	10.1757	9.78675	9.23557	9.66032	9.83283	10.2432	10.6008
maker_scaffold8603_snap_gene_0_30_mRNA_1	11.7908	11.7025	11.7344	10.3058	10.4836	10.4595	9.99786	9.91508	10.0829	10.2296	10.3452	10.3155
maker_scaffold105_snap_gene_1_56_mRNA_1	11.2145	11.2963	11.1499	10.4757	10.5928	10.52	10.3036	10.3369	10.2599	10.361	10.4478	10.3934
snap_masked_scaffold1402_abinit_gene_1_15_mRNA_1	10.8541	10.925	10.8999	10.484	10.5096	10.5419	10.462	10.4402	10.5032	10.653	10.553	10.5247
maker_scaffold3443_snap_gene_1_19_mRNA_1	11.0806	11.1899	11.2305	10.3632	10.4541	10.5067	10.1588	10.2784	10.4286	10.3811	10.6287	10.6427
maker_scaffold1244_augustus_gene_0_10_mRNA_1	10.2156	10.259	10.3141	10.7704	10.8156	10.724	10.8322	10.8145	10.8119	10.4918	10.7149	10.5755
maker_scaffold7744_snap_gene_0_8_mRNA_1	10.3633	10.6741	10.7927	10.5983	10.1185	10.7755	10.2849	10.9977	10.8261	10.7829	10.4953	10.6271
snap_masked_scaffold3223_abinit_gene_1_36_mRNA_1	10.4929	10.0495	9.78919	10.6401	10.183	11.0436	10.4945	11.1748	10.705	11.5126	10.3442	10.9058
maker_scaffold4945_snap_gene_0_55_mRNA_1	9.71034	9.38109	9.73124	10.7698	10.8846	10.961	10.9419	10.788	10.9131	11.2008	11.1098	10.9375
maker_scaffold830_augustus_gene_1_10_mRNA_1	10.7039	10.8516	11.2166	10.3573	10.5778	10.4028	10.2284	10.1574	10.4047	10.8513	10.7556	10.8106
augustus_masked_scaffold13740_abinit_gene_0_1_mRNA_1	10.7484	10.6709	10.7918	10.5166	10.4834	10.6079	10.4093	10.5225	10.5101	10.6812	10.6695	10.6934
maker_scaffold2435_snap_gene_0_37_mRNA_1	11.9596	12.083	12.0769	10.2589	10.2938	10.4655	9.68085	9.94508	9.77787	10.2425	10.2475	10.267
maker_scaffold2071_augustus_gene_1_31_mRNA_1	10.0364	9.80797	10.0022	10.694	10.7535	10.8214	10.8111	10.7324	10.8145	11.0113	10.959	10.8481
maker_scaffold1314_snap_gene_3_56_mRNA_1	11.6918	11.7209	11.4921	10.5399	10.4431	10.3634	10.1201	9.94295	10.1245	10.1685	10.4386	10.2338
maker_scaffold1300_augustus_gene_1_51_mRNA_1	10.1192	9.88182	10.1412	10.5628	10.7285	10.7751	10.8785	10.7145	10.7673	10.9517	10.9251	10.821
maker_scaffold71_snap_gene_0_36_mRNA_1	11.2012	11.2634	11.2845	10.3961	10.1885	10.49	10.315	10.2626	10.2236	10.5885	10.5069	10.5232
maker_scaffold774_augustus_gene_0_43_mRNA_1	10.6869	10.6085	10.2907	10.4736	10.6231	10.8807	10.2899	10.482	10.6693	10.8171	10.8707	10.5475
maker_scaffold2028_augustus_gene_2_26_mRNA_1	11.2103	10.8836	11.0584	10.7251	10.4037	10.3712	10.5875	10.4852	10.5204	10.3254	10.3458	10.3173
maker_scaffold5550_snap_gene_0_36_mRNA_1	10.8544	10.9395	11.0087	10.5302	10.4961	10.43	10.4526	10.5229	10.4487	10.4613	10.5012	10.5803
maker_scaffold2219_augustus_gene_1_25_mRNA_1	12.4756	12.6535	12.5713	10.4633	10.5134	10.2586	9.9391	9.08117	9.41823	9.79672	9.86931	10.1733
maker_scaffold2950_augustus_gene_0_31_mRNA_1	10.9993	11.016	10.9839	10.5653	10.3569	10.5086	10.4416	10.2965	10.3769	10.5552	10.5832	10.5069
maker_scaffold4128_augustus_gene_1_15_mRNA_1	11.3711	11.4088	11.4003	10.3665	10.3433	10.297	10.0296	10.2468	10.2823	10.3272	10.3977	10.7167
augustus_masked_scaffold149_abinit_gene_0_3_mRNA_1	11.637	11.4767	11.9824	9.92847	10.1122	10.0018	10.1168	10.1541	10.4132	10.3362	10.4261	10.5497
maker_scaffold2049_snap_gene_0_28_mRNA_1	9.94898	9.89356	9.98385	10.8543	11.0163	10.8863	10.9103	10.563	10.7907	10.673	10.8128	10.7826
maker_scaffold3548_augustus_gene_1_50_mRNA_1	11.4649	11.5123	11.287	10.1728	10.1511	10.5416	9.99952	9.85978	10.1483	10.7638	10.5757	10.6329
maker_scaffold3972_snap_gene_0_15_mRNA_1	10.949	10.9069	10.8184	10.4194	10.4384	10.6233	10.3838	10.1676	10.2987	10.7522	10.7177	10.6189
maker_scaffold3973_augustus_gene_2_33_mRNA_1	11.0029	11.0404	11.1323	10.3727	10.5599	10.5648	10.2017	10.4804	10.4956	10.4194	10.4309	10.3911
augustus_masked_scaffold1079_abinit_gene_1_0_mRNA_1	10.8471	11.0609	10.9004	10.4498	10.4737	10.6207	10.2466	10.5245	10.5614	10.5475	10.6086	10.2295
maker_scaffold172_augustus_gene_1_16_mRNA_1	10.5095	10.4603	9.83646	10.6634	10.7133	11.0819	10.5822	10.5173	10.6636	10.5642	10.7183	10.75
maker_scaffold214_augustus_gene_0_31_mRNA_1	11.3577	11.3812	11.2783	10.3121	10.1663	10.2932	10.2486	10.4587	10.5655	10.3574	10.3333	10.2953
maker_scaffold2116_snap_gene_0_28_mRNA_1	10.7097	10.6966	9.98603	10.6372	10.5354	10.803	10.3386	10.8078	10.5773	10.6798	10.4768	10.7837
maker_scaffold4122_snap_gene_0_35_mRNA_1	11.1965	11.1959	11.2594	10.4619	10.4535	10.5175	10.37	10.2966	10.206	10.3202	10.3227	10.4307
maker_scaffold4107_augustus_gene_0_23_mRNA_1	9.50473	9.22276	9.36969	10.738	10.8512	11.013	10.9322	10.9078	11.0317	11.2476	11.1906	11.0165
maker_scaffold554_augustus_gene_0_28_mRNA_1	11.5278	11.3746	11.2778	10.2597	10.6826	10.5559	10.2688	10.0856	10.0716	10.4044	10.3353	10.1816
snap_masked_scaffold1402_abinit_gene_1_13_mRNA_1	10.4312	10.2964	10.2725	10.71	10.7051	10.8007	10.7034	10.4776	10.6231	10.6239	10.7952	10.5793
maker_scaffold830_augustus_gene_0_28_mRNA_1	10.4647	10.2884	10.407	10.5559	10.5998	10.7086	10.6359	10.413	10.7497	10.7925	10.7664	10.6342
snap_masked_scaffold3223_abinit_gene_0_26_mRNA_1	9.81913	9.48919	9.65824	10.7322	10.7999	10.8804	10.974	10.7262	10.8238	11.0933	11.0774	10.9352
maker_scaffold7613_augustus_gene_0_38_mRNA_1	9.8426	10.7584	10.5201	10.529	10.5858	10.4797	10.1654	10.7234	10.5515	10.9108	10.8829	11.0389
snap_masked_scaffold8478_abinit_gene_0_37_mRNA_1	10.6423	10.3787	10.2733	10.6617	10.657	11.0792	10.282	10.2936	10.4031	10.6454	10.8709	10.8005
maker_scaffold343_augustus_gene_0_49_mRNA_1	10.0564	10.0237	9.38746	10.9122	10.9572	11.3003	10.7338	10.6159	10.6955	10.7886	10.9454	10.5664
maker_scaffold1956_augustus_gene_0_9_mRNA_1	10.1885	10.1267	10.0253	10.609	10.6823	10.8712	10.7072	10.5836	10.7307	10.8208	10.985	10.6374
maker_scaffold3283_augustus_gene_0_47_mRNA_1	8.62293	8.82241	9.04574	11.0888	10.9922	11.0796	10.9821	11.1288	11.2273	11.3291	11.2734	11.3719
maker_scaffold99_augustus_gene_0_35_mRNA_1	11.4306	11.5434	11.1704	10.4546	10.3265	10.5443	10.0756	10.2073	10.1831	10.406	10.3381	10.2837
maker_scaffold2307_snap_gene_0_31_mRNA_1	8.64596	8.58004	8.94727	10.9687	11.2092	11.4129	11.2342	10.9645	11.2061	11.3003	11.418	11.073
maker_scaffold149_augustus_gene_1_28_mRNA_1	10.5984	10.3935	10.3655	10.4646	10.4975	10.7492	10.4306	10.4846	10.6228	10.9255	10.8231	10.6041
snap_masked_scaffold9689_abinit_gene_0_10_mRNA_1	10.9955	10.9221	10.9359	10.5162	10.7928	10.6241	10.1996	9.77548	10.0725	10.5432	10.6402	10.9101
maker_scaffold5907_snap_gene_1_48_mRNA_1	10.3703	10.1265	10.2668	10.7178	10.7423	10.6248	10.8616	10.4974	10.8069	10.6912	10.43	10.7721
maker_scaffold6419_augustus_gene_0_27_mRNA_1	11.6068	11.5848	11.6212	10.2091	10.3727	10.4282	9.85796	9.70897	10.0386	10.4252	10.5097	10.5318
snap_masked_scaffold502_abinit_gene_0_23_mRNA_1	10.3192	10.8707	11.5184	10.3772	10.0033	9.37307	11.3711	11.5154	11.5534	9.68424	10.5524	9.74783
maker_scaffold5290_snap_gene_0_33_mRNA_1	10.3248	10.3868	9.81997	10.8374	10.9425	11.0621	10.4231	10.4931	10.5892	10.6407	10.8452	10.5005
maker_scaffold11546_snap_gene_0_41_mRNA_1	11.2613	10.3437	10.2592	10.5268	10.5354	10.8042	9.95434	10.2462	10.5713	10.6659	10.7524	10.9139
maker_scaffold5069_augustus_gene_0_16_mRNA_1	11.2344	11.2079	11.0757	10.577	10.3069	10.3036	10.414	10.1755	10.3721	10.5294	10.2556	10.3805
augustus_masked_scaffold984_abinit_gene_2_1_mRNA_1	10.9329	11.0289	10.8521	10.4251	10.5235	10.5913	10.219	10.1897	10.322	10.5717	10.5761	10.5846
maker_scaffold1547_snap_gene_0_11_mRNA_1	10.9697	11.065	10.9809	10.5274	10.6005	10.5384	10.3064	10.2007	10.3482	10.1943	10.5222	10.5592
maker_scaffold9678_snap_gene_0_18_mRNA_1	11.0919	11.0672	11.1374	10.4888	10.6056	10.3442	10.49	10.3095	10.4779	10.1321	10.3837	10.2763
maker_scaffold3775_augustus_gene_0_24_mRNA_1	11.0422	11.1428	11.1156	10.338	10.4154	10.3768	10.2037	10.103	10.335	10.6059	10.5653	10.5471
maker_scaffold3255_augustus_gene_0_41_mRNA_1	9.97377	9.63997	9.87086	10.6005	10.7277	10.833	10.7666	10.7494	10.6983	11.0394	10.969	10.9087
maker_scaffold13964_augustus_gene_0_13_mRNA_1	10.4792	10.0374	10.1851	10.5554	10.6123	10.6739	10.7351	10.588	10.8561	10.8627	10.6929	10.4933
maker_scaffold1853_snap_gene_0_39_mRNA_1	9.94548	10.0891	10.2823	10.8844	11.0521	10.6636	10.6218	10.6785	10.6259	10.5164	10.5863	10.8207
maker_scaffold115_augustus_gene_2_32_mRNA_1	11.0087	11.1276	11.0428	10.1541	10.4162	10.3777	10.2742	9.90383	10.3874	10.6599	10.8007	10.6066
maker_scaffold699_snap_gene_1_50_mRNA_1	11.6552	11.5867	11.4895	10.084	10.1445	10.3489	10.1868	10.1871	10.45	10.1328	10.2606	10.2301
maker_scaffold1274_augustus_gene_0_35_mRNA_1	9.75559	9.56476	9.63285	10.9039	10.8354	10.9362	10.8796	10.6074	10.8275	10.8967	11.0194	10.8929
maker_scaffold1820_augustus_gene_1_29_mRNA_1	10.6018	10.6529	10.768	10.2979	10.3506	10.5407	10.38	10.628	10.616	10.6251	10.712	10.578
maker_scaffold4605_augustus_gene_0_30_mRNA_1	11.0907	10.5554	11.0181	10.3815	10.316	10.3479	10.5573	10.2678	10.4858	10.5325	10.5283	10.6603
snap_masked_scaffold2199_abinit_gene_0_18_mRNA_1	11.4303	11.7878	11.4994	10.0344	10.5731	10.7733	9.64011	9.71669	9.81	10.3342	10.5922	10.5357
maker_scaffold72_snap_gene_1_33_mRNA_1	11.0068	11.0668	11.1075	10.3568	10.4823	10.4471	10.0746	10.402	10.6265	10.2467	10.3106	10.5913
augustus_masked_scaffold376_abinit_gene_0_1_mRNA_1	10.3007	9.84431	9.48383	10.9312	11.1342	11.1275	10.8381	10.389	10.5257	10.714	10.7246	10.7037
augustus_masked_scaffold5159_abinit_gene_0_3_mRNA_1	11.1052	10.6248	9.91226	10.8249	10.7736	10.6689	10.8082	10.3985	10.3646	10.381	10.4856	10.362
maker_scaffold1540_augustus_gene_0_29_mRNA_1	10.2529	10.2625	10.1418	10.6193	10.7163	10.8761	10.2861	9.98686	10.3881	11.0153	11.0861	11.0706
maker_scaffold3628_snap_gene_0_46_mRNA_1	11.5188	11.2443	11.2065	10.1803	10.3136	10.4599	10.3046	10.388	10.5422	10.1563	10.2015	10.1739
maker_scaffold3004_augustus_gene_1_24_mRNA_1	11.0568	10.9801	11.155	10.5649	10.5301	10.4338	10.395	10.0285	10.2164	10.3739	10.3699	10.5813
maker_scaffold8020_snap_gene_0_31_mRNA_1	12.2174	12.0818	11.8657	10.584	10.1723	9.69049	10.6446	10.7619	10.2104	10.3806	8.94011	9.13503
augustus_masked_scaffold525_abinit_gene_3_11_mRNA_1	11.5555	11.3822	11.8028	9.9719	10.2481	10.3801	9.72375	9.24529	9.81262	10.728	10.7649	11.062
maker_scaffold2776_augustus_gene_0_31_mRNA_1	10.4118	10.6798	10.6293	10.6395	10.6604	10.3763	10.6738	10.4511	10.6728	10.4986	10.5885	10.3932
maker_scaffold7513_snap_gene_0_5_mRNA_1	10.4932	10.4818	10.6702	10.5627	10.7033	10.5166	10.5221	10.6638	10.7231	10.4764	10.4454	10.4117
snap_masked_scaffold2744_abinit_gene_0_8_mRNA_1	10.6934	10.8023	10.5742	10.5009	10.4412	10.6991	10.4865	10.4783	10.6344	10.4501	10.5379	10.3694
maker_scaffold3778_snap_gene_1_54_mRNA_1	12.1048	11.6441	11.8509	9.86557	9.84968	10.4476	9.49586	9.24469	9.62528	10.7723	10.7952	10.9689
maker_scaffold18575_augustus_gene_0_7_mRNA_1	9.582	9.08958	9.12251	10.8964	11.0667	11.0808	11.0826	10.925	11.1385	10.9542	10.9843	10.7361
maker_scaffold2176_snap_gene_2_13_mRNA_1	10.4369	10.6483	10.4006	10.3965	10.5902	10.706	10.7178	10.4888	10.4024	10.5338	10.7258	10.6052
augustus_masked_scaffold10643_abinit_gene_0_2_mRNA_1	12.6652	12.5764	12.6131	10.0321	10.1492	10.4334	9.1217	8.93916	9.1874	10.1011	10.3193	10.5136
maker_scaffold2987_augustus_gene_0_33_mRNA_1	9.44977	9.08301	9.15726	11.0782	11.1492	11.1914	11.1363	10.9029	10.9138	10.8756	11.0279	10.6751
maker_scaffold3838_augustus_gene_2_31_mRNA_1	10.2655	10.3555	10.3763	10.6467	10.6133	10.6998	10.4911	10.7386	10.5796	10.7089	10.4558	10.7091
maker_scaffold3306_snap_gene_1_57_mRNA_1	9.29989	9.2684	7.85214	11.0696	10.9242	11.5647	10.7258	11.2386	10.846	11.7513	10.9168	11.1622
maker_scaffold10598_augustus_gene_0_28_mRNA_1	10.5652	11.176	11.69	10.4818	10.3794	9.51334	11.0005	11.0032	10.8855	9.639	10.5688	9.69764
maker_scaffold660_snap_gene_0_30_mRNA_1	11.0323	11.031	11.0262	10.5139	10.1701	10.3056	10.3183	10.3557	10.292	10.6558	10.468	10.4305
maker_scaffold884_augustus_gene_0_43_mRNA_1	10.7498	10.8048	10.7743	10.5109	10.6063	10.4391	10.5852	10.3849	10.5862	10.4189	10.5872	10.1516
snap_masked_scaffold5081_abinit_gene_1_9_mRNA_1	11.8455	11.8125	11.6747	10.2094	10.3548	10.3349	10.1437	9.66493	10.0457	10.1174	10.3703	10.0164
snap_masked_scaffold10560_abinit_gene_0_12_mRNA_1	10.4746	10.7667	10.2773	10.2495	10.2389	10.7935	10.1501	10.6719	10.7355	10.7328	11.0349	10.4504
maker_scaffold4349_augustus_gene_2_37_mRNA_1	10.1219	10.2176	8.76031	10.665	10.595	11.1582	10.4754	10.8911	10.4786	11.1916	10.906	11.1148
maker_scaffold12869_snap_gene_0_19_mRNA_1	14.3678	14.4325	14.4926	9.67954	10.1076	9.8317	8.28655	7.86587	8.05197	9.46388	9.68734	10.304
maker_scaffold4431_augustus_gene_1_39_mRNA_1	9.85383	9.83805	10.0945	10.7469	10.6198	10.8692	10.6008	10.4295	10.853	10.9033	10.9547	10.7992
maker_scaffold483_augustus_gene_0_5_mRNA_1	9.90949	9.69078	8.58609	10.3625	10.7978	11.2734	10.1678	10.7692	10.4472	11.341	11.7201	11.4955
maker_scaffold7497_augustus_gene_0_27_mRNA_1	9.78698	9.51536	9.81104	10.5853	10.7296	10.8595	10.7204	10.8327	10.8924	10.9788	10.9796	10.8324
maker_scaffold722_snap_gene_4_44_mRNA_1	9.67616	9.46496	9.63653	10.5895	10.7521	10.9121	10.7434	10.8584	10.8271	11.0987	11.0177	10.9467
maker_scaffold7082_augustus_gene_0_16_mRNA_1	10.848	10.59	10.7654	10.369	10.4031	10.5678	10.3778	10.4569	10.3437	10.7098	10.518	10.5567
snap_masked_scaffold3420_abinit_gene_0_13_mRNA_1	11.2345	11.3931	11.6169	9.68967	10.1164	10.3802	9.39802	10.0042	10.0688	10.9126	10.845	10.8353
maker_scaffold3210_augustus_gene_0_34_mRNA_1	10.3735	10.4168	10.3868	10.6237	10.7159	10.5307	10.5442	10.4384	10.613	10.607	10.6005	10.6376
maker_scaffold6407_snap_gene_0_35_mRNA_1	11.1524	11.2486	11.2794	10.2606	10.1202	10.3928	10.0873	10.2722	10.3446	10.3617	10.4826	10.4822
maker_scaffold263_snap_gene_0_54_mRNA_1	10.8123	10.8918	11.1139	10.2895	10.5577	10.456	10.4439	10.1438	10.3182	10.4095	10.5296	10.5033
augustus_masked_scaffold1905_abinit_gene_0_3_mRNA_1	10.3482	10.3947	9.74818	10.819	10.2031	10.8918	10.3035	11.3134	10.1919	10.9772	10.3698	10.9064
maker_scaffold553_augustus_gene_2_42_mRNA_1	10.1182	10.1611	8.90547	10.7754	10.4688	11.1269	10.4527	10.8765	10.7267	11.0255	10.9041	10.9241
maker_scaffold2179_augustus_gene_0_26_mRNA_1	10.3389	10.2044	9.8066	10.6697	10.9592	10.917	10.5276	10.4341	10.5359	10.6866	10.7857	10.5963
maker_scaffold2215_augustus_gene_0_25_mRNA_1	11.1335	10.7491	10.5543	10.372	10.2572	10.6533	10.257	9.90386	11.2797	10.4613	10.6167	10.2182
augustus_masked_scaffold878_abinit_gene_0_5_mRNA_1	10.3914	9.9949	10.6835	10.1621	9.83593	10.9216	10.4967	10.5917	10.7021	10.852	10.9011	10.9176
maker_scaffold2209_snap_gene_1_53_mRNA_1	9.86436	9.50512	9.13794	10.4651	10.6749	11.593	10.5312	10.9851	10.5871	11.1535	11.0625	10.8901
maker_scaffold6079_snap_gene_0_20_mRNA_1	10.9232	11.144	10.9422	10.164	10.2304	10.5339	9.95353	10.1928	10.2532	10.6591	10.7567	10.6916
maker_scaffold3007_augustus_gene_0_23_mRNA_1	12.4806	12.3232	12.1621	9.9096	9.83619	9.87632	9.9707	9.58081	9.97401	10.1545	10.2818	9.89264
snap_masked_scaffold6095_abinit_gene_0_30_mRNA_1	9.48418	9.24838	9.3997	10.6117	10.7744	10.8438	10.8914	10.8578	10.9145	11.2365	11.1745	10.9646
maker_scaffold55_snap_gene_1_39_mRNA_1	11.8713	12.1781	11.9933	10.0418	10.3151	10.4966	9.13731	9.36834	9.60845	10.271	10.441	10.6782
maker_scaffold778_augustus_gene_0_10_mRNA_1	10.9446	11.012	10.9703	10.4199	10.4685	10.6474	10.4832	10.1054	10.2605	10.3055	10.3623	10.4174
maker_scaffold4687_augustus_gene_0_30_mRNA_1	11.001	11.0283	11.2717	10.5311	10.5836	10.4491	10.2965	10.4064	10.2204	10.042	10.0448	10.5019
maker_scaffold9775_snap_gene_0_41_mRNA_1	11.2701	11.2388	11.1224	9.64004	9.79418	10.6296	10.2038	10.4571	10.3855	10.5911	10.6508	10.3906
maker_scaffold3377_augustus_gene_0_27_mRNA_1	10.2584	10.2472	10.0549	10.6673	10.6365	10.8337	10.4365	10.6566	10.6248	10.7855	10.6623	10.5066
maker_scaffold6398_augustus_gene_0_29_mRNA_1	11.0165	11.0521	11.0344	10.4624	10.2732	10.4555	10.2943	10.0814	10.3187	10.4109	10.6051	10.355
maker_scaffold55_augustus_gene_0_17_mRNA_1	10.8463	10.8036	10.6679	10.4746	10.5695	10.6303	10.4934	10.1052	10.1012	10.405	10.6373	10.6248
maker_scaffold2571_snap_gene_0_35_mRNA_1	12.3686	11.3137	11.8699	10.2273	9.96106	10.0105	10.388	10.3799	10.3655	9.65421	9.86861	9.92343
snap_masked_scaffold8564_abinit_gene_0_34_mRNA_1	10.8276	10.9465	10.9923	10.4569	10.5579	10.0845	10.7105	10.4544	10.5898	10.1558	10.3214	10.2304
maker_scaffold442_snap_gene_1_44_mRNA_1	10.0793	10.6197	11.3418	10.4729	9.87997	10.542	10.3675	11.0748	10.7589	10.6552	10.0131	10.5158
maker_scaffold3668_augustus_gene_1_46_mRNA_1	10.4087	10.3179	9.84672	10.5912	10.5355	10.8369	10.4422	10.5552	10.4719	10.927	10.6613	10.7262
maker_scaffold5841_augustus_gene_1_47_mRNA_1	10.8708	10.8097	10.3383	10.4614	10.4403	10.5779	10.1609	9.97082	10.7274	10.7552	11.0203	10.1745
maker_scaffold202_augustus_gene_3_36_mRNA_1	9.6103	9.65002	9.43533	10.7561	11.0318	10.7885	10.9291	10.6475	11.0193	10.8153	11.0646	10.5306
maker_scaffold3685_snap_gene_2_14_mRNA_1	10.8678	10.9634	10.4503	10.1829	10.1277	10.5172	9.82466	10.507	10.4401	10.9519	10.7135	10.7071
snap_masked_scaffold284_abinit_gene_0_21_mRNA_1	11.7927	12.0821	11.902	9.72908	10.1113	10.0991	9.91773	9.51422	9.86534	10.207	10.4118	10.6059
maker_scaffold3279_snap_gene_0_33_mRNA_1	11.1368	11.0136	10.8703	10.3815	10.4495	10.672	10.1653	10.2108	10.0444	10.4034	10.4907	10.3962
maker_scaffold633_augustus_gene_1_40_mRNA_1	10.1345	10.0865	10.0987	10.6095	10.8363	10.6822	10.6148	10.5724	10.6241	10.6259	10.703	10.6458
maker_scaffold4607_augustus_gene_0_7_mRNA_1	9.32087	9.51296	7.85053	11.2564	11.3356	11.2683	11.069	10.9569	10.9092	10.9337	11.1243	10.6957
maker_scaffold263_augustus_gene_0_47_mRNA_1	8.49012	8.28684	8.33531	11.2593	11.3564	11.0447	11.4573	11.2912	11.33	11.1013	11.1339	11.1396
maker_scaffold3013_augustus_gene_0_5_mRNA_1	10.29	10.1424	10.0695	10.4716	10.6265	10.6577	10.5097	10.5282	10.7891	10.7653	10.7685	10.603
maker_scaffold501_snap_gene_1_33_mRNA_1	10.3721	10.3686	10.3742	10.5505	10.3229	10.5975	10.2826	10.5754	10.4456	10.8697	10.7252	10.737
maker_scaffold6749_augustus_gene_0_24_mRNA_1	9.10793	8.67073	9.00418	10.937	11.224	11.0455	11.1206	11.126	11.2711	10.9261	10.9959	10.7751
snap_masked_scaffold7398_abinit_gene_0_27_mRNA_1	9.41912	9.13145	9.48981	10.6251	10.7467	10.8154	10.8876	10.9304	10.8589	11.1792	11.0947	11.0235
maker_scaffold116_augustus_gene_0_43_mRNA_1	11.2713	11.3205	11.1459	10.3011	10.3519	10.5949	9.98	9.78263	9.93636	10.3754	10.618	10.5209
maker_scaffold5297_augustus_gene_0_39_mRNA_1	9.57041	9.26999	9.38131	10.6284	10.8247	10.9263	10.8207	10.8431	10.9168	11.0611	11.055	10.8938
maker_scaffold2381_augustus_gene_0_32_mRNA_1	8.10515	8.11533	8.16101	11.2554	11.2642	11.4356	11.2186	10.8987	11.3822	11.3929	11.5681	11.3927
maker_scaffold15154_snap_gene_0_13_mRNA_1	10.7936	10.8027	10.7545	10.7896	10.7387	10.2712	10.6862	10.4808	10.5151	10.2637	10.1169	9.96491
maker_scaffold8352_augustus_gene_1_18_mRNA_1	10.4015	9.95657	10.3239	10.8751	10.8163	10.9305	10.4724	9.99352	10.2772	10.5305	10.5568	11.0204
maker_scaffold1577_augustus_gene_1_32_mRNA_1	10.7565	10.8554	10.9592	10.4281	10.362	10.3599	10.2499	10.6782	10.3349	10.4001	10.3131	10.4552
maker_scaffold6777_augustus_gene_0_40_mRNA_1	10.9424	11.0027	10.8393	10.2695	10.5927	10.4423	10.3572	10.1029	10.3448	10.366	10.5996	10.2627
maker_scaffold5841_augustus_gene_1_46_mRNA_1	9.91506	9.78483	10.0864	10.6123	10.631	10.6816	10.6677	10.5665	10.695	10.9024	10.8407	10.7308
maker_scaffold1636_augustus_gene_0_31_mRNA_1	10.1462	10.5511	10.916	10.4145	10.133	10.3144	10.573	10.9367	11.0569	10.1827	10.7238	10.1589
maker_scaffold7649_augustus_gene_0_37_mRNA_1	10.8208	10.7586	10.6312	10.4899	10.497	10.3783	10.4635	10.3578	10.5625	10.4057	10.4241	10.3171
snap_masked_scaffold4525_abinit_gene_1_8_mRNA_1	10.7611	10.8401	10.5916	10.3521	10.5271	10.6831	10.2984	10.2091	10.2622	10.382	10.4937	10.694
maker_scaffold1672_snap_gene_1_44_mRNA_1	11.2392	11.2172	11.3144	10.3412	10.4411	10.2791	10.1765	10.4075	10.3733	10.0455	10.131	10.1278
maker_scaffold3772_augustus_gene_0_17_mRNA_1	8.96551	8.88663	9.4432	10.8084	11.0278	11.1553	10.8891	10.8606	10.8604	11.1072	11.1593	10.9082
maker_scaffold186_snap_gene_0_34_mRNA_1	12.628	11.9681	12.3224	9.7119	9.7489	9.78699	10.171	9.77944	10.0941	9.99122	10.0109	9.85449
maker_scaffold4226_augustus_gene_1_41_mRNA_1	10.5726	10.592	10.805	10.5222	10.464	10.2002	10.5228	10.4859	10.6232	10.3465	10.4365	10.4927
maker_scaffold895_augustus_gene_1_58_mRNA_1	11.3107	11.5287	10.6913	10.0134	10.1144	10.4419	10.0038	10.1644	10.0923	10.6839	10.5276	10.4878
maker_scaffold6915_augustus_gene_0_30_mRNA_1	11.9917	11.8937	11.9951	10.1769	10.2931	10.0319	10.0577	9.71009	9.98421	9.90803	10.0747	9.93941
augustus_masked_scaffold9092_abinit_gene_0_0_mRNA_1	10.3069	10.0761	10.4686	10.6139	10.5058	10.4603	10.4804	10.6783	10.6907	10.6323	10.5463	10.5607
maker_scaffold269_augustus_gene_1_26_mRNA_1	11.7982	13.5169	10.8497	11.5508	11.9917	9.80252	10.5992	9.29864	9.0092	8.86886	8.57741	10.1526
maker_scaffold2435_augustus_gene_0_34_mRNA_1	10.0062	9.6969	9.72039	10.7348	10.8156	10.6367	10.8929	10.7409	10.8068	10.6924	10.7179	10.5534
maker_scaffold2566_augustus_gene_1_63_mRNA_1	9.78238	9.51039	9.65818	10.6483	10.809	10.7785	10.7851	10.7369	10.7801	10.8862	10.8731	10.7662
maker_scaffold815_snap_gene_0_16_mRNA_1	10.6222	10.6755	11.0109	10.5545	10.7518	10.5116	10.6613	10.3303	10.0995	10.0325	10.267	10.4972
maker_scaffold456_augustus_gene_1_43_mRNA_1	11.8996	11.7359	11.8013	10.12	10.2897	10.1475	9.99646	9.73696	9.96043	9.95642	10.1968	10.1654
maker_scaffold5898_snap_gene_0_38_mRNA_1	10.5159	10.5799	10.7349	10.5608	10.5357	10.3915	10.3525	10.4242	10.4501	10.3964	10.5623	10.5
maker_scaffold6847_augustus_gene_0_39_mRNA_1	10.6681	10.7002	10.8101	10.4413	10.5544	10.5168	10.276	10.4904	10.4565	10.2386	10.4038	10.4355
maker_scaffold1398_augustus_gene_0_25_mRNA_1	10.5369	10.0728	10.6345	10.2394	9.93644	10.7578	10.1275	10.2135	10.5772	10.914	11.1041	10.8746
snap_masked_scaffold19631_abinit_gene_0_1_mRNA_1	12.0834	11.7266	11.9269	10.1206	10.1367	10.0539	9.8828	9.36823	9.97853	10.163	10.3733	10.1467
maker_scaffold2692_augustus_gene_0_26_mRNA_1	10.3242	10.271	10.3481	10.588	10.8349	10.6555	10.5757	10.4307	10.4507	10.4292	10.5848	10.4571
maker_scaffold11034_augustus_gene_0_35_mRNA_1	12.498	12.4058	12.6953	10.0444	10.1871	9.62992	10.3242	9.30084	9.63256	9.57244	9.74897	9.89729
maker_scaffold5929_snap_gene_0_36_mRNA_1	10.9779	10.8985	10.8915	10.5562	10.4774	10.576	10.1685	9.72318	10.0821	10.3999	10.5707	10.6033
augustus_masked_scaffold12_abinit_gene_0_15_mRNA_1	10.5366	11.8815	10.9713	10.8434	11.3373	9.96717	10.5268	10.4981	10.4826	9.65431	9.73562	9.49061
maker_scaffold2444_augustus_gene_0_31_mRNA_1	9.98865	10.0724	10.0478	10.6458	10.5673	10.3498	10.8369	10.4507	10.8744	10.6243	10.726	10.7347
maker_scaffold233_snap_gene_1_35_mRNA_1	11.105	11.2135	11.1265	10.7153	10.4197	9.99716	10.8354	9.99092	10.2135	9.95758	10.0396	10.2716
snap_masked_scaffold3288_abinit_gene_1_13_mRNA_1	10.386	10.3065	10.3128	10.5395	10.5486	10.6303	10.5656	10.5873	10.6728	10.4584	10.4973	10.3799
maker_scaffold3293_augustus_gene_0_51_mRNA_1	11.436	11.2155	11.3195	10.0283	10.0648	10.2091	10.155	10.0219	10.2915	10.4016	10.4121	10.3214
maker_scaffold1561_snap_gene_0_36_mRNA_1	10.336	10.4742	10.3333	10.3748	10.4333	10.5612	10.4162	10.497	10.5171	10.6282	10.6762	10.6232
maker_scaffold5276_snap_gene_0_25_mRNA_1	10.7211	10.6257	10.533	10.5679	10.552	10.5328	10.5929	10.272	10.2716	10.3134	10.5056	10.3746
maker_scaffold193_augustus_gene_0_31_mRNA_1	9.78953	9.58494	9.52916	10.8584	10.8974	10.8043	10.9166	10.9999	10.8223	10.5254	10.6672	10.4556
maker_scaffold1044_snap_gene_1_53_mRNA_1	9.91728	9.67535	9.73761	10.8183	10.9206	10.7203	10.8256	10.7421	10.8088	10.5867	10.5965	10.4944
maker_scaffold603_augustus_gene_0_37_mRNA_1	11.0422	11.2353	11.0347	10.2663	10.2023	10.3603	10.1069	10.2118	10.376	10.4797	10.3698	10.1526
maker_scaffold5322_snap_gene_2_8_mRNA_1	12.1495	12.3984	12.1431	9.88816	10.0563	10.2574	9.11849	9.46961	9.47372	10.2778	10.2129	10.3867
maker_scaffold3798_augustus_gene_0_25_mRNA_1	10.502	10.5486	9.99756	10.6579	10.5103	10.8365	10.4229	10.359	10.5257	10.4787	10.6873	10.2959
maker_scaffold2396_snap_gene_1_9_mRNA_1	12.682	12.5163	12.7454	9.96565	10.1559	10.5414	9.02914	8.45317	8.82702	10.0081	10.2161	10.6815
maker_scaffold1101_snap_gene_1_60_mRNA_1	9.50846	9.23396	9.42535	10.5936	10.853	10.8601	10.8613	10.8318	10.8136	11.0549	10.8694	10.899
maker_scaffold5018_augustus_gene_0_33_mRNA_1	11.5585	11.308	11.5075	10.273	10.3457	10.1695	10.248	9.87365	10.0014	10.0051	10.0975	10.4052
maker_scaffold9975_snap_gene_0_52_mRNA_1	10.7906	10.5284	10.6695	10.633	10.7521	10.521	10.5479	10.1895	10.3835	10.1625	10.2581	10.3371
maker_scaffold3901_snap_gene_2_20_mRNA_1	9.75044	9.14161	9.24204	11.0477	11.075	11.0128	10.9328	10.7665	10.7308	10.6161	10.8593	10.5937
maker_scaffold11651_augustus_gene_0_13_mRNA_1	10.0387	9.73213	10.3063	10.6085	10.7296	10.7047	10.7784	10.5517	10.8449	10.5357	10.6494	10.2868
maker_scaffold3550_augustus_gene_2_36_mRNA_1	10.2681	9.97328	10.2549	10.4285	10.6225	10.5192	10.4599	10.7302	10.6363	10.6935	10.5243	10.6511
maker_scaffold6040_augustus_gene_0_32_mRNA_1	10.2032	9.97323	10.1438	10.5779	10.5718	10.6609	10.5083	10.5501	10.6077	10.6176	10.7408	10.5989
maker_scaffold600_augustus_gene_0_28_mRNA_1	11.6056	11.5081	11.9916	9.77823	10.2062	9.97406	10.0248	9.82801	10.1025	10.0924	10.2388	10.3957
snap_masked_scaffold8_abinit_gene_0_19_mRNA_1	8.58301	8.62388	9.06677	11.2159	11.1438	10.9184	11.1521	11.213	11.249	10.6984	10.882	10.9985
maker_scaffold5643_augustus_gene_0_25_mRNA_1	10.4969	10.5504	10.6121	10.2989	10.2614	10.5094	10.1689	10.639	10.4404	10.803	10.4154	10.5483
maker_scaffold1852_augustus_gene_0_24_mRNA_1	11.2844	11.1246	11.17	10.2044	10.1298	10.2454	10.0487	10.1892	10.1747	10.389	10.3538	10.4151
maker_scaffold1916_snap_gene_0_57_mRNA_1	11.4994	11.4549	11.6972	10.0919	10.1831	9.97145	9.97193	9.9316	10.039	10.2215	10.3783	10.2831
maker_scaffold8372_augustus_gene_0_36_mRNA_1	9.48071	9.3062	9.26314	10.8566	10.7831	10.9518	10.7913	11.0307	10.7582	11.0605	10.7384	10.693
maker_scaffold1224_augustus_gene_1_18_mRNA_1	9.87403	9.49218	9.47682	10.6882	10.8425	10.8793	10.8123	10.6133	10.7786	10.7644	10.8801	10.6102
maker_scaffold364_snap_gene_2_54_mRNA_1	11.0455	11.2555	11.0065	10.4093	10.5785	10.4024	10.1912	9.96788	10.2082	10.1023	10.334	10.2026
augustus_masked_scaffold3360_abinit_gene_0_0_mRNA_1	10.3668	10.5402	10.4556	10.4758	9.91126	10.5328	10.2533	11.0541	10.4923	10.8831	10.1145	10.618
maker_scaffold1872_snap_gene_1_33_mRNA_1	11.32	11.3763	11.1556	10.2891	10.384	10.5337	9.94261	10.1409	10.0748	9.98351	10.2263	10.2673
maker_scaffold7402_snap_gene_0_31_mRNA_1	10.7363	10.5665	9.48604	10.699	10.5215	10.792	10.3351	10.7587	10.5162	10.4066	10.3649	10.506
maker_C8401371_snap_gene_0_3_mRNA_1	11.6465	11.6688	11.5836	9.80909	9.8134	10.1711	9.36598	9.85244	10.113	10.4489	10.4973	10.7159
maker_scaffold2217_snap_gene_0_42_mRNA_1	10.5617	10.5964	10.4105	10.4076	10.5467	10.4147	10.4302	10.305	10.4466	10.5019	10.5686	10.4946
snap_masked_scaffold3324_abinit_gene_0_10_mRNA_1	10.5986	10.631	10.4359	10.5225	10.6579	10.6301	10.5042	10.1971	10.2213	10.3229	10.5111	10.4509
augustus_masked_scaffold1407_abinit_gene_0_8_mRNA_1	10.7491	10.6154	10.5462	10.2943	10.3149	10.4004	10.4172	10.2645	10.3965	10.6273	10.5544	10.4984
maker_scaffold231_augustus_gene_2_43_mRNA_1	9.88318	9.37271	9.46568	10.9239	10.9554	10.9737	10.7273	10.6653	10.6123	10.6659	10.7727	10.6593
maker_scaffold4626_snap_gene_0_27_mRNA_1	10.9315	11.1127	11.0152	10.6625	10.4686	10.1087	10.5876	10.5916	10.4447	9.81645	9.93068	10.0068
maker_scaffold4605_augustus_gene_0_36_mRNA_1	11.0932	10.7603	10.767	9.86023	10.2411	10.407	9.8416	10.0187	10.5328	10.7806	11.0127	10.3611
maker_scaffold1832_snap_gene_0_37_mRNA_1	10.6345	10.6504	10.6188	10.3019	10.301	10.3565	10.1886	10.3555	10.4939	10.558	10.5851	10.6143
maker_scaffold2318_augustus_gene_0_28_mRNA_1	10.7638	10.8669	10.8798	10.324	10.4938	10.5585	10.5464	10.2785	10.4902	10.0712	10.3348	10.0445
snap_masked_scaffold1508_abinit_gene_0_17_mRNA_1	11.7122	12.0594	12.1791	9.72211	10.2975	10.0146	10.1092	9.50614	9.71205	9.99735	10.1573	10.1781
augustus_masked_scaffold1347_abinit_gene_0_6_mRNA_1	9.89964	9.78416	9.95099	10.5567	10.7092	10.6159	10.6817	10.6039	10.8287	10.5717	10.6444	10.7578
maker_scaffold4179_snap_gene_0_34_mRNA_1	5.87364	5.5335	6.88065	11.9052	11.9257	11.9571	12.193	11.8807	11.9911	11.7412	11.8333	11.8749
augustus_masked_scaffold3435_abinit_gene_1_6_mRNA_1	10.0642	10.0909	10.1552	10.5516	10.5073	10.6585	10.5369	10.4802	10.6531	10.7591	10.7345	10.3908
maker_scaffold692_augustus_gene_0_34_mRNA_1	11.6995	11.7598	11.6565	10.1998	10.3047	10.2595	9.75754	9.3758	9.72314	10.1624	10.3069	10.3752
maker_scaffold7017_augustus_gene_0_24_mRNA_1	11.8098	11.7374	11.7046	10.1315	10.1325	10.0259	10.1115	9.97618	10.0091	9.88736	10.0875	9.96424
maker_scaffold6557_snap_gene_0_38_mRNA_1	11.3718	11.3539	11.2147	10.2604	10.3681	10.5665	9.86795	9.96336	9.96249	10.2095	10.2346	10.1839
maker_scaffold1325_augustus_gene_1_47_mRNA_1	10.8642	10.8471	10.7845	10.2507	10.0722	10.2921	10.2424	10.6589	10.4533	10.2649	10.3876	10.4353
maker_scaffold2640_augustus_gene_0_45_mRNA_1	10.5334	10.4444	10.347	10.3837	10.2865	10.6057	10.3386	10.4546	10.3499	10.8122	10.4523	10.5362
maker_scaffold2179_snap_gene_0_29_mRNA_1	12.5075	11.9496	12.1062	9.7879	9.83028	9.8563	9.96629	9.9578	9.99824	9.9136	9.72312	9.93943
maker_scaffold1111_augustus_gene_0_22_mRNA_1	10.6804	10.8461	10.7225	10.5998	10.6281	10.2941	10.4294	10.2349	10.3871	10.1856	10.4163	10.1113
maker_scaffold2244_snap_gene_4_49_mRNA_1	10.1509	9.9121	10.0696	10.3707	10.5098	10.6253	10.4968	10.5636	10.6157	10.7709	10.7342	10.7117
maker_scaffold11062_snap_gene_0_21_mRNA_1	10.2498	10.1058	10.0565	10.5231	10.7523	10.5276	10.7209	10.653	10.7673	10.4678	10.2798	10.411
maker_scaffold1097_augustus_gene_0_33_mRNA_1	9.61074	9.25791	8.9754	11.1006	11.064	11.0005	10.9553	10.7284	10.8821	10.6496	10.7773	10.5071
maker_scaffold8404_augustus_gene_0_37_mRNA_1	11.0163	11.2274	10.9852	10.1208	10.1142	10.4485	10.3489	9.9669	10.3645	10.449	10.4992	9.96722
maker_scaffold6523_snap_gene_1_14_mRNA_1	10.6604	10.4502	10.5412	10.5253	10.48	10.6477	10.2911	9.92372	10.2539	10.4882	10.5783	10.6668
augustus_masked_scaffold7500_abinit_gene_0_14_mRNA_1	10.1214	10.0547	10.1734	10.5865	10.8078	10.6533	10.4844	10.5246	10.4004	10.6738	10.5102	10.5117
maker_scaffold718_augustus_gene_1_14_mRNA_1	11.0875	11.0051	10.9591	10.1764	10.1704	10.2183	10.1002	10.0814	10.386	10.377	10.5878	10.3507
maker_scaffold3811_augustus_gene_0_8_mRNA_1	10.5954	10.6798	9.98966	10.498	10.6212	10.8487	10.1263	10.2395	10.2312	10.5191	10.857	10.2854
maker_scaffold11974_augustus_gene_0_18_mRNA_1	8.33265	7.81538	7.82007	11.2512	11.433	11.1532	11.5525	11.3297	11.415	11.2086	11.1199	11.0586
maker_scaffold401_snap_gene_1_39_mRNA_1	11.2459	11.1184	11.5217	10.2872	10.1785	9.95454	9.88827	10.1419	9.95284	10.3124	10.414	10.4665
maker_scaffold1327_augustus_gene_1_35_mRNA_1	10.251	10.1665	10.2919	10.5884	10.5843	10.5473	10.4993	10.2758	10.3712	10.5208	10.6278	10.7476
maker_scaffold226_augustus_gene_1_33_mRNA_1	10.3577	10.4733	9.92049	10.3613	10.5877	10.741	10.0343	10.0347	10.3445	10.7101	10.9188	10.9766
maker_scaffold1438_augustus_gene_0_25_mRNA_1	10.0586	9.88521	10.0621	10.5236	10.6543	10.7229	10.4593	10.3801	10.4473	10.7524	10.7593	10.7491
maker_scaffold1522_augustus_gene_1_19_mRNA_1	9.62429	9.57841	9.73104	10.7162	10.8425	10.7161	10.8109	10.7136	10.8258	10.6508	10.836	10.3932
snap_masked_scaffold10041_abinit_gene_0_11_mRNA_1	11.1283	11.1238	11.2158	10.0665	10.2707	10.4369	9.84818	9.97709	10.232	10.3776	10.3779	10.3766
maker_scaffold1849_snap_gene_0_42_mRNA_1	9.29465	9.23769	9.56802	10.9586	10.7972	10.8472	10.9814	10.8986	10.8883	10.667	10.6098	10.6681
maker_scaffold380_snap_gene_0_35_mRNA_1	10.1395	9.96794	9.8545	10.6412	10.7798	10.7876	10.3431	10.5312	10.489	10.5973	10.6105	10.6553
maker_scaffold1540_augustus_gene_0_27_mRNA_1	10.0368	9.87947	10.0026	10.612	10.6776	10.6958	10.6506	10.4735	10.6206	10.5319	10.6988	10.4988
maker_scaffold2746_augustus_gene_0_30_mRNA_1	9.89108	9.8468	9.96512	10.6877	10.7939	10.6973	10.6548	10.7098	10.7971	10.5085	10.4331	10.3887
maker_scaffold1098_snap_gene_2_52_mRNA_1	9.52329	9.37355	9.17618	10.7379	10.9184	10.9698	10.9198	10.5841	10.7364	10.8396	11.0005	10.5917
augustus_masked_scaffold1822_abinit_gene_1_1_mRNA_1	10.5044	10.3222	10.4671	10.3658	10.3145	10.4505	10.4136	10.2968	10.4273	10.6818	10.5914	10.526
maker_scaffold11062_snap_gene_0_22_mRNA_1	10.3781	10.1644	10.0088	10.5194	10.6775	10.6105	10.7991	10.403	10.5673	10.4736	10.3946	10.3616
augustus_masked_scaffold4458_abinit_gene_0_2_mRNA_1	10.0416	9.93894	10.2301	10.6302	10.2021	10.7216	10.4703	10.7884	10.5706	10.8478	10.257	10.6448
augustus_masked_scaffold1536_abinit_gene_2_1_mRNA_1	9.50857	9.22297	9.54892	10.6456	10.7676	10.711	10.7344	10.7241	10.6407	11.0446	10.8929	10.8966
maker_scaffold414_snap_gene_0_38_mRNA_1	10.3517	10.0218	10.017	10.4081	10.4874	11.053	10.3214	10.2269	10.2073	10.6801	10.9596	10.5753
augustus_masked_scaffold786_abinit_gene_0_12_mRNA_1	13.4285	12.4989	12.7461	9.86836	9.42592	9.69842	9.53162	9.70198	9.85521	9.32412	9.47593	9.73981
maker_scaffold2689_snap_gene_0_25_mRNA_1	10.8251	10.7639	10.8297	10.3727	10.3638	10.3791	10.0903	10.103	10.2781	10.3374	10.4052	10.5349
maker_scaffold6518_snap_gene_0_39_mRNA_1	11.4556	11.2393	11.2345	10.0105	10.1937	10.1149	10.1995	9.97497	10.2376	10.2427	10.2174	10.1571
maker_scaffold3266_augustus_gene_0_36_mRNA_1	12.2634	11.9152	11.8902	9.96356	9.75009	10.1483	9.8219	9.8654	9.93244	9.806	9.92513	9.98204
maker_scaffold8018_snap_gene_0_36_mRNA_1	12.991	12.9507	13.0014	10.0229	10.014	9.46843	10.1278	9.50238	9.44646	9.23931	9.12267	9.36779
maker_scaffold4117_augustus_gene_0_39_mRNA_1	10.9533	10.8152	10.8442	10.3067	10.3462	10.3972	10.1806	10.0076	10.2462	10.3186	10.4688	10.3631
maker_scaffold2636_augustus_gene_0_30_mRNA_1	11.6737	11.5725	11.4704	10.3185	10.2466	10.3354	9.92168	9.99682	9.88746	9.98241	9.79246	10.0487
maker_scaffold2409_snap_gene_0_34_mRNA_1	11.1065	11.2418	11.5431	10.4259	10.4532	10.0921	10.0331	9.80471	9.99097	10.0652	10.1627	10.3258
augustus_masked_scaffold4798_abinit_gene_2_12_mRNA_1	10.193	10.251	9.7119	10.4659	10.0112	10.663	10.3703	10.6848	10.5452	11.0475	10.5864	10.6904
maker_scaffold1588_augustus_gene_0_18_mRNA_1	10.8162	10.7341	10.8123	10.3567	10.4192	10.2736	10.3784	10.3841	10.4113	10.1999	10.2239	10.1918
snap_masked_scaffold12872_abinit_gene_0_19_mRNA_1	10.5247	10.472	10.5263	10.4171	10.5154	10.5163	10.4277	10.4117	10.3392	10.2826	10.3273	10.4395
maker_scaffold10289_snap_gene_0_24_mRNA_1	11.4075	10.4355	10.867	10.2489	10.4624	10.188	10.4502	10.3316	10.487	10.0321	10.1229	10.1543
maker_scaffold532_augustus_gene_0_18_mRNA_1	10.1538	9.9122	10.0725	10.2569	10.4024	10.5458	10.4762	10.3735	10.609	10.928	10.8149	10.6414
maker_scaffold2571_augustus_gene_0_33_mRNA_1	10.6189	10.598	10.6911	10.5111	10.5748	10.3066	10.3792	10.3423	10.2807	10.2855	10.292	10.2748
maker_scaffold2270_augustus_gene_0_27_mRNA_1	8.94213	8.96434	8.84143	10.9728	11.1321	11.0874	11.0441	10.8757	10.993	10.697	10.8599	10.7439
maker_scaffold462_augustus_gene_3_40_mRNA_1	10.1102	10.1836	10.3091	10.4963	10.4412	10.561	10.4451	10.4886	10.5839	10.4462	10.6144	10.4707
augustus_masked_scaffold1536_abinit_gene_2_4_mRNA_1	8.6907	8.73664	8.80008	10.8339	11.1672	11.2878	10.7016	10.574	10.7746	11.0617	11.2602	11.2598
maker_scaffold6285_augustus_gene_0_25_mRNA_1	9.83502	9.50124	9.80559	10.6605	10.7808	10.6728	10.7005	10.6823	10.7858	10.5598	10.6652	10.4851
snap_masked_scaffold5445_abinit_gene_0_15_mRNA_1	12.2799	12.1863	12.0898	10.0228	10.2776	10.7211	8.69152	8.3999	8.97913	10.0914	10.3753	11.0184
maker_scaffold4842_snap_gene_1_47_mRNA_1	10.5768	10.4843	10.6144	10.4331	10.4256	10.385	10.4682	10.3002	10.3398	10.39	10.329	10.3719
snap_masked_scaffold1165_abinit_gene_0_10_mRNA_1	11.1506	11.0127	11.0189	10.2004	10.179	10.5106	9.87025	9.57885	9.94304	10.499	10.5596	10.5877
maker_scaffold2848_augustus_gene_0_29_mRNA_1	10.9449	10.9526	11.0821	10.2564	10.1637	10.3114	10.0677	10.1546	10.175	10.323	10.3046	10.3602
maker_scaffold1155_augustus_gene_1_35_mRNA_1	10.5552	10.6393	10.2246	10.4015	10.385	10.671	10.1132	10.4179	10.3516	10.5134	10.4614	10.355
maker_scaffold5286_augustus_gene_0_53_mRNA_1	9.96171	9.89747	9.9999	10.49	10.5901	10.4989	10.4052	10.1941	10.5961	10.8828	10.8998	10.6647
snap_masked_scaffold2504_abinit_gene_0_27_mRNA_1	12.3343	12.4363	12.4664	9.96665	10.0292	9.95692	9.13192	9.2575	9.44083	9.79082	10.077	10.1895
maker_scaffold261_augustus_gene_1_27_mRNA_1	8.93411	8.58874	8.87495	10.8959	11.1508	11.0917	11.1066	10.9569	10.9485	10.839	10.9403	10.7443
maker_scaffold12665_augustus_gene_0_27_mRNA_1	10.7937	10.9093	10.669	10.1957	10.3657	10.5383	10.0816	10.0716	10.3554	10.4103	10.4979	10.178
maker_scaffold1419_snap_gene_0_42_mRNA_1	11.0213	10.9286	10.9841	10.3177	10.3452	10.2227	10.1678	10.1221	10.3101	10.1832	10.2818	10.1791
maker_scaffold5089_augustus_gene_0_30_mRNA_1	11.3479	11.3312	11.4459	10.2293	10.1821	10.1749	10.269	10.3173	10.1088	9.81617	9.85535	9.98426
maker_scaffold6243_augustus_gene_0_37_mRNA_1	10.5123	10.4851	10.3787	10.73	10.829	10.3653	10.7532	10.2887	10.404	10.1705	9.98276	10.161
maker_scaffold8204_augustus_gene_0_19_mRNA_1	11.2242	11.1764	11.1608	10.0326	10.1349	10.2356	9.86695	10.1167	10.1183	10.3606	10.2533	10.3694
maker_scaffold1051_augustus_gene_0_55_mRNA_1	10.5075	10.501	10.4354	10.3796	10.2568	10.5208	10.2668	10.41	10.2633	10.6199	10.3597	10.5254
maker_scaffold9972_augustus_gene_1_38_mRNA_1	10.6664	10.8454	10.7164	10.2499	10.2721	10.2875	10.003	10.2755	10.2611	10.5453	10.4226	10.498
maker_scaffold396_augustus_gene_1_30_mRNA_1	9.66855	9.18332	9.46788	10.4891	10.74	10.6911	10.7571	10.6399	10.7399	10.99	10.8746	10.7954
snap_masked_scaffold346_abinit_gene_0_11_mRNA_1	10.9343	10.9781	10.9774	10.3418	10.5611	10.4617	10.1203	9.88288	10.0144	10.1232	10.3667	10.2696
maker_scaffold756_augustus_gene_1_49_mRNA_1	9.58558	9.34051	9.57297	10.5053	10.7095	10.7018	10.6615	10.6055	10.7473	10.9629	10.8816	10.7557
maker_scaffold2369_snap_gene_1_36_mRNA_2	11.195	11.0035	11.151	10.2443	10.1165	10.0582	10.2052	10.127	10.162	10.1048	10.2608	10.3723
maker_scaffold7360_augustus_gene_0_18_mRNA_1	10.4433	10.4814	10.3821	10.4371	10.348	10.5135	10.3081	10.1897	10.3281	10.6213	10.5607	10.3817
maker_scaffold1622_augustus_gene_0_33_mRNA_1	10.4786	10.8094	10.923	10.2691	9.98081	9.96811	10.365	10.7038	10.8581	10.0413	10.4504	10.1373
maker_scaffold5477_augustus_gene_0_35_mRNA_1	9.55009	9.3819	9.15837	10.782	10.3784	10.7454	10.7374	10.7479	10.9981	10.9405	10.6255	10.9383
snap_masked_scaffold7009_abinit_gene_1_31_mRNA_1	10.7759	10.6832	10.7627	10.4293	10.3261	10.3978	10.3452	10.4029	10.2933	10.1491	10.1508	10.2638
maker_scaffold3490_augustus_gene_0_27_mRNA_1	9.95767	9.76357	9.96819	10.6603	10.6345	10.5745	10.6206	10.4551	10.6202	10.5218	10.6758	10.5222
maker_scaffold822_augustus_gene_1_42_mRNA_1	11.7854	11.9792	11.835	10.1458	10.1509	10.113	9.67945	9.66984	9.62187	9.88553	9.93772	10.1528
maker_scaffold10630_augustus_gene_0_36_mRNA_1	9.68333	9.26661	9.59434	10.5592	10.6924	10.6813	10.6883	10.6968	10.6436	10.9209	10.8306	10.6949
maker_scaffold3542_augustus_gene_0_19_mRNA_1	10.3378	10.466	10.2467	10.4078	10.5213	10.5026	10.4352	10.224	10.3528	10.4164	10.5273	10.4927
maker_scaffold2788_snap_gene_0_44_mRNA_1	9.96079	9.69118	8.99357	10.73	10.7843	10.7723	10.5364	10.8311	10.56	10.7346	10.5507	10.7763
maker_scaffold8554_snap_gene_0_37_mRNA_1	11.8553	11.8025	11.841	10.1666	10.281	10.3094	9.72129	9.13338	9.53074	9.86808	10.0879	10.3208
maker_scaffold21216_augustus_gene_0_4_mRNA_1	11.3014	11.6457	11.2554	10.2031	10.4696	10.2098	9.87529	9.64014	9.6827	10.0982	10.2972	10.236
maker_scaffold2616_augustus_gene_1_28_mRNA_1	9.4537	9.25754	8.86632	10.6402	10.855	11.0037	10.9015	10.5666	10.9935	10.8904	11.0597	10.416
maker_scaffold7794_augustus_gene_0_20_mRNA_1	11.6274	11.6333	11.0983	10.1156	10.1531	10.6497	9.51471	9.50636	9.47954	10.3021	10.4404	10.3812
maker_scaffold8544_augustus_gene_0_32_mRNA_1	10.0427	10.0935	10.1833	10.4436	10.4039	10.6439	10.247	10.0476	10.4729	10.827	10.7303	10.7652
maker_scaffold6812_snap_gene_1_36_mRNA_1	11.4266	10.8376	10.9499	10.4217	9.70519	10.0364	10.2736	10.4354	10.6197	10.2185	10.0462	9.89907
maker_scaffold7957_augustus_gene_0_29_mRNA_1	10.4127	10.3092	10.2689	10.5579	10.5487	10.3896	10.4514	10.4379	10.3494	10.3897	10.37	10.3789
augustus_masked_scaffold13217_abinit_gene_0_7_mRNA_1	9.56819	8.90269	9.20028	10.8351	10.8884	10.9307	10.8745	10.6135	10.7627	10.7973	10.9396	10.543
maker_scaffold5889_augustus_gene_0_28_mRNA_1	9.76026	9.45414	9.49417	10.4971	10.7375	10.735	10.6999	10.5363	10.6245	10.8447	10.7926	10.6753
snap_masked_scaffold3460_abinit_gene_2_11_mRNA_1	10.4597	10.6625	11.298	9.96978	10.0001	10.3253	10.1168	10.4336	10.2926	10.4409	10.4059	10.4367
maker_scaffold3585_augustus_gene_0_20_mRNA_1	9.69338	9.31264	9.32301	10.9126	10.9305	10.8817	10.9645	10.5134	10.767	10.5104	10.7144	10.3129
maker_scaffold8741_snap_gene_0_24_mRNA_1	11.0474	10.7691	10.9902	10.6202	10.5793	10.368	10.6216	9.91644	10.1949	9.90251	10.0524	9.76915
maker_scaffold2217_augustus_gene_0_31_mRNA_1	9.82356	10.5654	9.31473	10.5256	10.0104	10.6986	9.79074	10.3198	10.2125	11.6361	11.0926	10.8411
maker_scaffold1946_snap_gene_0_50_mRNA_1	12.1589	12.1861	12.4891	9.62379	10.0345	9.85399	8.95139	9.0088	9.54564	10.2445	10.4284	10.294
maker_scaffold2840_augustus_gene_1_43_mRNA_1	10.4826	10.5179	10.6106	10.4842	10.3274	10.143	10.4008	10.4674	10.4797	10.2327	10.3697	10.2986
maker_scaffold3575_snap_gene_0_36_mRNA_1	10.1487	10.1277	9.60372	10.666	10.424	10.9755	10.4473	10.7008	10.4282	10.7028	10.1546	10.4225
maker_scaffold4993_snap_gene_0_19_mRNA_1	9.5679	9.81014	8.4839	10.9239	10.7897	10.96	10.5964	10.6438	10.4932	11.0009	10.6463	10.8825
maker_scaffold3538_augustus_gene_0_29_mRNA_1	10.7633	10.8917	10.9219	10.0855	10.2718	10.3281	10.0583	10.0603	10.286	10.4387	10.4589	10.2145
maker_scaffold2788_snap_gene_3_46_mRNA_1	11.0549	11.0194	10.7099	10.2468	10.2805	10.3658	10.0902	10.2993	9.94951	10.2068	10.0432	10.51
augustus_masked_scaffold664_abinit_gene_0_7_mRNA_1	10.9946	11.0086	11.2929	10.0375	9.9566	10.3148	9.97019	9.77995	9.90486	10.4127	10.5302	10.5699
maker_scaffold252_snap_gene_1_16_mRNA_1	11.1488	11.3103	11.2969	10.3692	10.2933	10.4965	10.3154	9.80926	9.84157	9.82249	9.90204	10.1545
maker_scaffold2871_augustus_gene_3_23_mRNA_1	10.7892	10.7154	10.6552	10.3619	10.2151	10.3066	10.1238	10.2834	10.3259	10.3109	10.3694	10.2983
augustus_masked_scaffold3334_abinit_gene_0_5_mRNA_1	9.7269	9.70879	9.96954	10.5567	10.7415	10.5793	10.6108	10.662	10.4982	10.5897	10.5692	10.5322
maker_scaffold1300_augustus_gene_0_31_mRNA_1	10.4296	10.3548	10.5407	10.5566	10.6523	10.3369	10.5263	10.1621	10.234	10.1896	10.3302	10.4262
maker_scaffold4032_snap_gene_0_21_mRNA_1	10.055	9.69456	10.0969	10.6942	10.6564	10.564	10.5864	10.3783	10.4156	10.5455	10.5479	10.5022
maker_scaffold11804_snap_gene_0_17_mRNA_1	9.40113	9.41114	9.7702	10.7616	10.6028	10.6572	10.5587	10.6547	10.6964	10.677	10.7963	10.7075
maker_scaffold4405_augustus_gene_0_14_mRNA_1	9.86311	9.41368	9.71057	10.5057	10.5478	10.6339	10.6403	10.5408	10.5782	10.8606	10.7699	10.6023
maker_scaffold3389_snap_gene_0_26_mRNA_1	10.4733	10.348	10.3126	10.3072	10.4989	10.4076	10.3644	10.212	10.3846	10.5049	10.5695	10.2757
maker_scaffold4128_snap_gene_0_47_mRNA_1	9.78154	9.64198	9.84109	10.6475	10.6136	10.5145	10.4999	10.5744	10.65	10.5944	10.5696	10.7267
maker_scaffold372_augustus_gene_1_34_mRNA_1	8.37381	7.70218	8.30133	11.1099	11.2645	11.0036	11.3294	11.1234	11.2957	11.0425	11.0536	11.0493
maker_scaffold3610_augustus_gene_0_20_mRNA_1	10.244	10.0022	9.99036	10.5505	10.7571	10.6836	10.5709	10.478	10.4789	10.3485	10.4177	10.1244
maker_scaffold4744_augustus_gene_0_18_mRNA_1	10.0724	9.96753	10.2245	10.5426	10.5512	10.3553	10.5036	10.556	10.6355	10.3104	10.391	10.5335
maker_scaffold2626_snap_gene_0_54_mRNA_1	11.2477	11.0048	10.7737	9.92099	10.1232	10.6095	9.65457	10.1409	10.0647	10.0151	10.5448	10.5428
maker_scaffold7102_snap_gene_0_10_mRNA_1	11.2608	11.2983	11.3455	10.2045	10.1542	10.2139	9.78669	10.055	9.91766	9.99013	10.0679	10.3463
maker_scaffold5557_snap_gene_0_37_mRNA_1	10.1232	10.1766	10.1647	10.4833	10.5476	10.417	10.3888	10.559	10.5197	10.4013	10.3869	10.4681
maker_scaffold3210_augustus_gene_1_28_mRNA_1	9.51961	9.15422	9.65908	10.8147	10.8342	10.5855	10.8136	10.7791	10.8742	10.4484	10.7244	10.4287
snap_masked_scaffold2112_abinit_gene_1_13_mRNA_1	10.5506	10.5248	10.8087	10.4553	10.4756	10.1785	10.2456	10.5498	10.4887	10.0548	10.1431	10.1503
maker_scaffold4011_snap_gene_1_51_mRNA_1	9.32434	8.87568	9.59411	10.8978	11.0819	10.7488	10.9879	10.8371	10.7689	10.4911	10.5782	10.4306
maker_scaffold4729_snap_gene_0_24_mRNA_1	8.98341	9.43034	9.43979	10.4621	10.6461	10.7643	10.1558	10.5659	10.7183	11.1254	11.049	11.273
maker_scaffold5471_augustus_gene_1_25_mRNA_1	12.2324	12.1304	11.7282	9.70498	9.59666	10.1746	9.5965	9.46033	9.78093	10.0816	10.2586	9.86418
maker_scaffold3973_augustus_gene_2_34_mRNA_1	9.89269	9.80381	9.65917	10.5729	10.4481	10.7552	10.6642	10.6129	10.4623	10.6749	10.592	10.4689
augustus_masked_scaffold2057_abinit_gene_0_1_mRNA_1	10.7989	10.8083	10.4668	10.3619	10.4585	10.4974	10.2455	9.86939	10.0584	10.2944	10.4551	10.2865
maker_scaffold1107_snap_gene_0_10_mRNA_1	10.4139	10.3628	10.5004	10.4913	10.5023	10.2441	10.5465	10.367	10.4678	10.2082	10.2544	10.2391
maker_scaffold2913_augustus_gene_4_35_mRNA_1	10.0542	10.0688	10.0719	10.5402	10.7461	10.6075	10.4374	10.2494	10.3599	10.4204	10.5814	10.4493
maker_scaffold5960_augustus_gene_0_32_mRNA_1	12.2518	11.9843	11.9909	9.70607	9.64368	9.76462	9.61426	9.05267	9.40957	10.3501	10.2079	10.6049
maker_scaffold1325_augustus_gene_1_40_mRNA_1	9.74658	9.36201	9.58753	10.5594	10.5876	10.6181	10.7233	10.6375	10.6059	10.7891	10.6931	10.6604
maker_scaffold2854_augustus_gene_0_32_mRNA_1	9.56227	9.36971	9.71604	10.6052	10.4855	10.6082	10.7201	10.5371	10.6583	10.7809	10.8045	10.7084
snap_masked_scaffold4636_abinit_gene_1_28_mRNA_1	10.3102	10.7488	10.3236	9.9617	10.2738	10.52	9.72189	10.3265	10.2297	10.5611	10.723	10.8335
maker_scaffold5373_snap_gene_0_35_mRNA_1	10.756	10.5153	10.8014	9.97475	9.95264	10.1632	10.1434	10.3962	10.9048	10.3438	10.3823	10.1836
maker_scaffold610_augustus_gene_1_38_mRNA_1	9.9124	9.86428	10.0831	10.5696	10.5345	10.4201	10.5122	10.6444	10.5664	10.3899	10.4792	10.5384
augustus_masked_scaffold5853_abinit_gene_0_0_mRNA_1	8.88953	8.62632	8.61986	11.0423	11.1167	10.9752	10.9712	10.9169	10.9868	10.7158	10.8793	10.773
maker_scaffold21225_augustus_gene_0_8_mRNA_1	10.284	10.1774	10.3815	10.2517	10.4908	10.3367	10.438	10.4659	10.4961	10.4458	10.3311	10.412
maker_scaffold8623_snap_gene_0_54_mRNA_1	10.5106	10.4152	10.4914	10.345	10.3404	10.3556	10.2563	10.285	10.3053	10.4468	10.3943	10.3636
augustus_masked_scaffold12999_abinit_gene_0_2_mRNA_1	10.9865	11.0242	11.0847	9.95278	10.1394	9.97349	10.04	9.97127	10.2742	10.3128	10.4623	10.286
maker_scaffold9110_augustus_gene_0_23_mRNA_1	10.8323	10.5572	11.0406	9.86032	9.80337	10.4535	10.0042	10.0731	10.3416	10.4683	10.5387	10.5263
maker_scaffold4441_snap_gene_0_33_mRNA_1	10.9998	11.2562	10.9523	10.1225	10.2429	10.2732	10.0188	9.98868	9.93597	10.0196	10.3383	10.3509
snap_masked_scaffold48_abinit_gene_4_14_mRNA_1	12.5942	12.6318	12.4868	9.97776	9.93185	9.73585	9.54136	8.78159	9.06156	9.82096	9.76074	10.1575
maker_scaffold2194_augustus_gene_1_31_mRNA_1	10.1788	10.1829	10.0429	10.501	10.621	10.4976	10.4367	10.4408	10.4824	10.3146	10.4525	10.3099
maker_scaffold3096_snap_gene_0_34_mRNA_1	12.8952	13.1025	13.2653	9.6501	9.77469	9.5523	9.46071	9.18761	9.06014	9.26671	9.42764	9.81615
snap_masked_scaffold3334_abinit_gene_2_14_mRNA_1	11.2515	11.2851	10.9104	10.2299	10.2349	10.2646	10.0682	10.0374	9.94506	10.0283	10.1588	10.0383
maker_scaffold6517_snap_gene_0_39_mRNA_1	9.33737	9.0326	9.45562	10.4823	10.7168	10.6865	10.7456	10.6852	10.6983	10.9748	10.8793	10.7393
maker_scaffold1316_snap_gene_1_50_mRNA_1	11.0821	11.0938	11.0142	10.1115	10.1592	10.1786	10.0745	9.75091	9.99089	10.1765	10.4274	10.3726
augustus_masked_scaffold319_abinit_gene_0_1_mRNA_1	10.3192	10.2753	10.1799	10.3305	10.4699	10.5692	10.0936	9.98847	10.2853	10.5949	10.6915	10.6324
maker_scaffold324_augustus_gene_0_26_mRNA_1	9.60995	9.25825	9.48654	10.489	10.5572	10.6328	10.74	10.5295	10.6967	11.004	10.8105	10.6152
augustus_masked_scaffold8360_abinit_gene_0_5_mRNA_1	10.3472	10.3855	9.918	10.4603	10.4064	10.7549	10.1918	10.2957	10.4263	10.3341	10.6508	10.2496
maker_scaffold3430_snap_gene_1_64_mRNA_1	11.4923	11.5007	11.5179	10.0458	9.95177	10.0514	9.7356	9.57648	9.90956	10.0033	10.2925	10.3409
maker_scaffold4404_snap_gene_0_34_mRNA_1	10.2169	10.2235	10.3298	10.4526	10.4949	10.474	10.2834	10.4937	10.2633	10.2817	10.3472	10.5489
maker_scaffold190_snap_gene_2_38_mRNA_1	10.7632	10.8604	10.7094	10.1736	10.2435	10.3794	9.93908	10.1896	10.2016	10.1764	10.2719	10.4804
maker_scaffold187_augustus_gene_0_19_mRNA_1	10.8781	10.7067	10.3229	10.195	10.3904	10.5891	10.0303	10.1479	9.99972	10.5525	10.5192	10.0539
augustus_masked_scaffold5089_abinit_gene_1_12_mRNA_1	10.1389	10.2922	10.0985	10.2963	10.5112	10.4147	10.4353	10.4015	10.4963	10.4251	10.4822	10.3754
maker_scaffold6829_augustus_gene_0_33_mRNA_1	10.4302	10.8974	11.3485	10.1574	10.2621	10.7415	10.1474	9.79644	9.94065	10.3999	10.3966	9.84855
maker_scaffold2636_augustus_gene_0_25_mRNA_1	11.8549	11.6652	11.6124	9.9505	9.99327	10.0374	9.83902	9.7689	10.0119	9.76019	10.0343	9.83424
snap_masked_scaffold6361_abinit_gene_0_25_mRNA_1	10.1737	10.0409	10.0578	10.3656	10.3447	10.6161	10.2599	10.5864	10.3178	10.642	10.3188	10.6277
maker_scaffold404_augustus_gene_6_26_mRNA_1	11.5638	11.4797	11.6924	9.58854	9.59047	10.3329	9.63113	10.1257	10.1052	9.99127	10.2738	9.97512
maker_scaffold4515_snap_gene_0_36_mRNA_1	8.19972	7.77634	8.19329	11.2313	11.2777	11.0368	11.2838	11.15	11.3027	10.9024	10.9909	10.9946
maker_scaffold691_augustus_gene_0_11_mRNA_1	9.854	9.96588	10.1221	10.4914	10.4778	10.4754	10.5657	10.5621	10.6483	10.3987	10.4679	10.2961
maker_scaffold1492_augustus_gene_1_8_mRNA_1	10.8939	10.5821	9.56964	10.1011	10.0237	10.8456	10.113	10.4698	10.2068	10.6062	10.467	10.444
augustus_masked_scaffold2422_abinit_gene_1_6_mRNA_1	9.63851	9.28274	9.58447	10.5735	10.6312	10.6208	10.63	10.629	10.5847	10.7633	10.6429	10.7226
maker_scaffold5937_augustus_gene_0_20_mRNA_1	10.4679	10.5142	10.5817	10.2507	10.1912	10.3944	10.1129	10.1413	10.2753	10.5112	10.5178	10.3446
maker_scaffold1365_augustus_gene_2_29_mRNA_1	10.9936	10.9965	10.8845	10.283	10.1608	10.1171	10.2027	9.93569	10.1619	10.2768	10.1674	10.11
maker_scaffold1239_snap_gene_0_38_mRNA_1	10.9467	10.9751	10.9138	10.2146	10.215	10.2478	10.2027	9.91499	9.95493	10.0988	10.2271	10.3676
snap_masked_scaffold1464_abinit_gene_0_22_mRNA_1	9.07462	8.68624	8.86253	10.8345	11.1229	10.8695	10.9342	10.9664	10.9641	10.6581	10.647	10.6335
maker_scaffold12799_snap_gene_0_12_mRNA_1	11.493	11.2875	11.1867	9.94575	10.235	10.2229	9.77677	9.85962	9.78734	10.1119	10.0313	10.3132
maker_scaffold1314_snap_gene_4_63_mRNA_1	10.5791	11.2045	10.9205	9.7397	10.3907	10.069	10.2425	10.1357	10.0565	10.2637	9.99059	10.6443
maker_scaffold5856_augustus_gene_0_49_mRNA_1	7.66368	7.71511	7.15649	11.1504	11.3724	11.3282	11.3371	11.1147	11.4161	11.3051	11.4098	11.2672
maker_scaffold7878_augustus_gene_0_44_mRNA_1	10.6347	10.6195	10.6707	10.2153	10.0905	10.3162	10.0594	10.0805	10.2019	10.4566	10.5019	10.3798
maker_scaffold2224_augustus_gene_0_26_mRNA_1	13.125	12.7098	12.8851	9.77669	9.77678	9.30681	9.84157	9.00157	9.5891	9.33361	9.42466	9.44089
maker_scaffold7531_augustus_gene_0_8_mRNA_1	9.57204	9.20555	9.43802	10.4547	10.6147	10.5974	10.6244	10.6868	10.7446	10.875	10.7269	10.6662
maker_scaffold6638_snap_gene_0_34_mRNA_1	10.5276	10.6025	10.7098	10.1278	10.0386	10.2399	10.161	10.1124	10.2483	10.6679	10.4568	10.2921
maker_scaffold1346_snap_gene_3_53_mRNA_1	11.2851	10.4841	11.0748	10.0784	10.2556	10.0552	10.3295	10.0616	10.3509	10.0749	10.168	9.95472
maker_scaffold5780_augustus_gene_1_55_mRNA_1	9.67285	9.33875	9.38687	10.4869	10.7333	10.6306	10.631	10.6413	10.5639	10.7307	10.7173	10.6354
snap_masked_scaffold4992_abinit_gene_0_22_mRNA_1	9.52924	9.13036	9.40588	10.501	10.5444	10.7089	10.7371	10.6977	10.7599	10.8321	10.7974	10.5247
maker_scaffold6398_augustus_gene_0_30_mRNA_1	8.40413	7.93845	7.88983	11.087	11.3344	10.9807	11.199	11.1371	11.2249	10.9735	10.9958	10.9923
maker_scaffold1476_augustus_gene_0_41_mRNA_1	10.6364	10.5694	10.6438	10.257	10.1915	10.1693	10.1632	9.94824	10.2103	10.4832	10.5152	10.3649
maker_scaffold3326_augustus_gene_0_39_mRNA_1	10.0487	10.2207	10.2157	10.3645	10.3802	10.1396	10.5342	10.4867	10.5154	10.3781	10.4613	10.3948
maker_scaffold12448_augustus_gene_0_8_mRNA_1	9.99833	9.62433	9.77908	10.4971	10.5017	10.5109	10.5323	10.376	10.5039	10.7381	10.5808	10.4809
maker_scaffold4235_snap_gene_0_40_mRNA_1	10.3743	10.5052	10.4625	10.2993	10.3321	10.2212	10.1596	10.3933	10.3306	10.3937	10.3081	10.3265
maker_scaffold5160_augustus_gene_0_38_mRNA_1	10.3626	11.5126	9.497	11.2082	11.3535	10.0994	10.8934	9.97014	10.1157	9.62461	9.48018	9.98348
maker_scaffold2893_augustus_gene_0_31_mRNA_1	10.6874	10.57	10.6856	10.311	10.2844	10.1734	10.3395	10.2	10.3513	10.0456	10.2011	10.2144
maker_scaffold9918_augustus_gene_0_26_mRNA_1	9.82581	9.90286	10.1397	10.4623	10.4922	10.2552	10.7246	10.5461	10.5632	10.4378	10.3989	10.3068
maker_scaffold1391_augustus_gene_0_27_mRNA_1	9.83134	10.086	9.65945	10.5047	10.6095	10.5244	10.5014	10.4015	10.5409	10.3972	10.6895	10.2835
maker_scaffold5062_augustus_gene_0_34_mRNA_1	9.66991	9.4763	9.05675	10.6926	10.7939	10.7627	10.7705	10.5811	10.5892	10.6023	10.7032	10.3304
maker_scaffold387_snap_gene_0_46_mRNA_1	9.56422	10.2557	9.55277	10.2024	10.5848	10.4073	9.97872	10.3249	10.2822	10.822	10.9506	11.103
maker_scaffold8398_snap_gene_0_40_mRNA_1	10.6186	10.7908	10.755	9.86631	10.256	10.1051	10.3827	9.95828	10.3029	10.4594	10.3504	10.1811
maker_scaffold3397_augustus_gene_1_21_mRNA_1	10.1091	9.78012	9.97852	10.44	10.448	10.4345	10.3817	10.4303	10.5664	10.5206	10.4777	10.4582
maker_scaffold211_snap_gene_0_22_mRNA_1	9.14508	9.85765	8.274	11.3495	11.2826	10.8313	11.2309	10.5774	10.5768	10.1581	10.1338	10.6036
maker_scaffold6702_snap_gene_0_20_mRNA_1	10.6851	9.86896	10.3827	10.0502	10.0619	10.1561	10.0648	10.0025	10.3322	10.8691	10.945	10.5999
augustus_masked_scaffold2854_abinit_gene_0_4_mRNA_1	10.8591	10.9039	10.7514	10.1839	10.2755	10.2687	10.1553	10.0105	10.0591	10.1756	10.2122	10.1532
maker_scaffold219_augustus_gene_1_33_mRNA_1	11.3218	11.1849	11.3073	10.0551	9.98098	9.98245	9.95087	9.99072	9.93735	9.98424	10.0798	10.2221
maker_scaffold5558_augustus_gene_1_29_mRNA_1	10.6473	10.6192	10.649	10.2684	10.3592	10.4212	10.1872	10.0858	10.059	10.1227	10.1972	10.3693
maker_scaffold2205_snap_gene_1_40_mRNA_1	10.5631	10.6119	10.5277	10.1575	10.1308	10.4023	10.0595	10.1387	10.2225	10.4193	10.4173	10.3312
maker_scaffold7562_augustus_gene_0_36_mRNA_1	9.58032	9.44726	9.91169	10.7208	10.7299	10.4682	10.6078	10.6295	10.5552	10.4106	10.3614	10.5559
maker_scaffold1996_augustus_gene_2_37_mRNA_1	11.5522	11.3576	11.5571	10.061	10.2368	9.84902	10.1951	9.90441	9.95695	9.79229	9.70611	9.79006
maker_scaffold48_snap_gene_4_24_mRNA_1	11.6918	10.7526	11.2537	10.1817	9.8835	9.81887	10.1122	10.0326	10.1453	10.0675	10.053	9.96475
maker_scaffold2350_augustus_gene_0_23_mRNA_1	11.1805	11.1971	10.9752	10.0323	10.0385	10.423	9.54628	9.23409	9.66075	10.5159	10.6997	10.454
augustus_masked_scaffold10663_abinit_gene_0_8_mRNA_1	11.4604	11.4923	11.6251	10.0831	10.1613	10.0453	9.80483	9.55189	9.83119	9.81784	9.97132	10.0979
maker_scaffold743_snap_gene_0_44_mRNA_1	9.90399	10.29	10.004	10.2664	10.4598	10.3408	9.97973	10.7291	10.8237	10.4036	10.2355	10.4991
maker_scaffold5674_snap_gene_0_42_mRNA_1	11.9514	11.0817	10.5066	9.75529	9.79076	10.7433	9.43848	9.27696	9.18029	10.5023	10.9082	10.7955
snap_masked_scaffold4838_abinit_gene_0_16_mRNA_1	10.3071	10.4135	10.3446	10.3868	10.4859	10.3838	9.99193	10.3907	10.2671	10.1566	10.3458	10.4518
maker_scaffold747_augustus_gene_1_28_mRNA_1	10.6712	10.9161	9.60901	10.5603	10.9344	10.3857	10.2754	9.55235	10.0251	10.3264	10.464	10.196
maker_scaffold12892_snap_gene_0_41_mRNA_1	10.359	10.3805	10.435	10.434	10.3578	10.3407	10.2543	10.0886	10.2837	10.1449	10.3529	10.4798
maker_scaffold90_snap_gene_0_52_mRNA_1	9.59833	9.51829	9.78801	10.5916	10.7117	10.4579	10.464	10.6852	10.7658	10.3649	10.4621	10.5018
maker_scaffold399_snap_gene_0_43_mRNA_1	10.233	10.0275	10.2435	10.4223	10.5501	10.4921	10.326	10.381	10.3847	10.2468	10.3842	10.2135
maker_scaffold5080_augustus_gene_0_25_mRNA_1	11.1459	11.0825	11.2414	10.1484	10.123	10.122	10.1961	9.85795	9.93957	9.93801	10.0806	10.0221
snap_masked_scaffold1977_abinit_gene_0_10_mRNA_1	10.7587	10.5605	10.3077	10.2091	10.3154	10.5307	9.90957	10.1152	10.2232	10.1377	10.3559	10.473
maker_scaffold5709_snap_gene_0_42_mRNA_1	10.6658	10.8787	10.733	10.1205	10.0962	10.2991	9.87156	9.63573	10.1496	10.4004	10.5578	10.4788
snap_masked_scaffold7030_abinit_gene_0_19_mRNA_1	10.8123	10.9634	10.99	10.4144	10.5535	10.1969	10.2099	10.0579	10.079	9.73177	9.89475	9.97428
maker_scaffold3443_snap_gene_0_31_mRNA_1	12.0277	12.816	11.2558	10.3227	10.9234	9.63164	9.66309	9.19896	9.19006	9.39978	9.17173	10.276
snap_masked_scaffold11197_abinit_gene_0_3_mRNA_1	10.814	10.8394	10.653	10.1368	10.1265	10.2721	9.93077	10.012	10.0946	10.3587	10.438	10.1922
maker_scaffold2369_snap_gene_0_49_mRNA_1	11.5221	11.7278	11.5823	9.87198	9.94754	10.0312	9.69957	9.57041	9.81766	9.98868	10.0677	10.0404
maker_scaffold9_augustus_gene_0_30_mRNA_1	8.92419	8.9042	8.72708	10.6707	10.7837	11.0487	10.5375	10.5916	10.7252	10.9469	11.091	10.9162
maker_scaffold17_augustus_gene_1_38_mRNA_1	10.567	10.5935	10.4821	10.2669	10.2342	10.3787	10.1642	10.0279	10.1357	10.4012	10.2779	10.3349
augustus_masked_scaffold1493_abinit_gene_0_10_mRNA_1	10.935	10.9997	10.9506	10.0066	10.1324	10.2241	9.97094	9.80326	9.95792	10.2277	10.3183	10.3078
snap_masked_scaffold2780_abinit_gene_0_29_mRNA_1	9.93765	10.0255	9.8063	10.3457	10.3746	10.5424	10.1154	10.4567	10.3833	10.6524	10.5828	10.6041
maker_scaffold7033_augustus_gene_0_8_mRNA_1	10.5269	10.3272	9.99362	10.4312	10.3826	10.6863	10.2325	10.2843	10.002	10.3362	10.4701	10.1511
maker_scaffold2066_snap_gene_0_43_mRNA_1	10.6056	10.7404	9.86302	10.4273	10.582	10.6044	10.1166	9.91148	9.92324	10.2496	10.6042	10.1931
snap_masked_scaffold438_abinit_gene_0_11_mRNA_1	10.0583	10.1965	10.091	9.63884	10.3023	10.5534	9.97485	9.86901	10.1096	11.1879	10.928	10.8894
snap_masked_scaffold1849_abinit_gene_0_29_mRNA_1	11.0222	10.9509	10.7145	10.1053	10.3316	10.7555	10.1189	10.4818	9.71468	10.2352	9.65713	9.70591
maker_scaffold3247_augustus_gene_1_46_mRNA_1	9.68808	9.75732	9.32601	10.0794	10.217	10.895	10.1114	10.6242	10.9046	10.6732	10.6444	10.8686
snap_masked_scaffold3391_abinit_gene_0_9_mRNA_1	10.1109	9.87473	9.71212	10.3512	9.8239	10.74	10.2625	10.8514	10.2621	11.2531	9.89557	10.642
maker_scaffold1788_snap_gene_0_16_mRNA_1	10.8946	10.8556	10.9005	10.0231	10.126	10.0763	9.91311	9.62908	9.97719	10.4859	10.5188	10.3713
maker_scaffold6243_augustus_gene_0_41_mRNA_1	10.1541	10.109	10.3188	10.2157	10.1018	10.2172	10.1481	10.4172	10.4562	10.6601	10.5096	10.4598
maker_scaffold3858_snap_gene_1_27_mRNA_1	9.86975	9.7178	9.27277	10.531	10.5556	10.6915	10.5396	10.476	10.5258	10.6366	10.6376	10.3118
maker_scaffold5147_augustus_gene_0_39_mRNA_1	11.063	11.0866	11.0095	10.1227	10.2055	10.1376	9.86794	9.71532	9.96276	10.1215	10.1764	10.2877
maker_scaffold5471_augustus_gene_1_23_mRNA_1	10.9717	10.8281	10.5554	9.94013	9.94459	10.2258	9.9719	9.94495	10.0626	10.5102	10.4112	10.3815
maker_scaffold7591_snap_gene_1_53_mRNA_1	11.0483	11.0876	11.1178	10.1323	10.3334	10.3056	9.77751	9.90479	9.87737	9.93862	10.1457	10.0753
maker_scaffold14719_augustus_gene_0_14_mRNA_1	11.3413	11.4606	11.2751	9.8155	10.0088	10.3694	9.68907	9.62553	9.76513	10.0438	10.2827	10.0648
maker_scaffold2251_snap_gene_0_28_mRNA_1	8.47204	8.63961	9.06873	10.94	10.8126	10.487	11.3872	11.2826	11.2911	10.3987	10.5377	10.4152
maker_scaffold14766_augustus_gene_0_2_mRNA_1	8.88957	9.13362	8.89896	10.5121	10.722	10.3497	11.2457	10.8843	11.2973	10.6898	10.6843	10.4212
maker_scaffold3688_snap_gene_2_43_mRNA_1	10.5708	10.8047	10.8937	9.82554	10.0375	10.3953	10.071	10.045	10.2266	10.1544	10.3621	10.3385
maker_scaffold3209_snap_gene_0_39_mRNA_1	9.45812	9.72946	10.2384	10.7413	10.5875	9.84094	11.0539	10.6055	10.6611	10.1935	10.3488	10.2539
snap_masked_scaffold884_abinit_gene_1_5_mRNA_1	10.801	10.7417	10.7132	10.26	10.1543	10.2245	10.0949	10.2276	9.99499	10.1356	10.1215	10.2391
maker_scaffold8141_augustus_gene_0_9_mRNA_1	10.1152	10.0039	10.0732	10.2705	10.3909	10.3306	10.3144	10.0876	10.2889	10.4539	10.6554	10.7153
maker_scaffold4113_augustus_gene_1_34_mRNA_1	9.85426	10.0796	9.38063	10.1952	10.1613	10.6315	9.72896	10.5093	10.1936	11.258	10.8206	10.8825
maker_scaffold1952_augustus_gene_0_43_mRNA_1	12.4209	12.118	12.175	9.70795	9.63715	9.93943	9.4176	8.90422	9.26546	9.80675	10.0964	10.1886
augustus_masked_scaffold15171_abinit_gene_0_1_mRNA_1	10.5705	10.5528	10.5435	10.2764	10.3267	10.2721	10.2385	9.96001	10.1125	10.2401	10.3205	10.2469
maker_scaffold4914_augustus_gene_0_13_mRNA_1	9.2085	8.83249	8.81077	10.727	11.1302	11.0351	10.7077	10.876	10.3433	10.691	10.4991	10.7901
maker_scaffold3210_snap_gene_0_38_mRNA_1	10.7447	10.7879	10.7665	10.225	10.0601	10.251	10.0026	10.1349	10.1148	10.1364	10.1793	10.2457
augustus_masked_scaffold3692_abinit_gene_0_2_mRNA_1	11.2634	9.71933	10.6656	10.3003	9.67775	9.81316	10.661	10.5129	10.6224	10.2487	10.0048	10.1476
maker_scaffold3934_augustus_gene_0_10_mRNA_1	10.4376	10.504	10.5911	10.2322	10.1433	10.222	10.1401	10.2908	10.1472	10.2968	10.2148	10.4135
maker_scaffold2018_snap_gene_2_27_mRNA_1	10.9944	11.0913	10.4092	10.0635	10.0899	10.3746	9.44983	9.99124	9.97642	10.4527	10.3277	10.4024
maker_scaffold5866_snap_gene_1_35_mRNA_1	9.94367	9.71917	10.041	10.4997	10.5019	10.3471	10.5478	10.4873	10.357	10.3433	10.4232	10.4105
maker_scaffold2485_augustus_gene_0_34_mRNA_1	11.0841	10.9036	10.6812	10.2543	10.3213	10.1346	10.1593	9.89064	9.92888	10.0382	10.0978	10.1266
maker_scaffold11_snap_gene_1_37_mRNA_1	10.4226	10.2096	10.437	10.2067	10.1182	10.308	10.1486	10.3523	10.2812	10.5528	10.2949	10.2792
maker_scaffold13037_augustus_gene_0_3_mRNA_1	9.50217	9.31454	9.48063	10.4051	10.6515	10.5421	10.515	10.629	10.518	10.7731	10.5954	10.6681
maker_scaffold5610_augustus_gene_0_28_mRNA_1	10.661	10.7994	10.8297	10.2372	10.4129	10.278	9.89494	9.8793	10.0071	9.9889	10.1906	10.4032
maker_scaffold525_snap_gene_3_52_mRNA_1	10.8953	10.9713	10.6246	10.1723	10.226	10.2872	9.94607	9.86536	9.99169	10.136	10.2947	10.1571
maker_scaffold10630_snap_gene_0_41_mRNA_1	9.32149	9.20467	8.45456	10.5797	10.4217	10.831	10.5727	10.8105	10.8327	10.8788	10.826	10.8303
maker_scaffold10181_augustus_gene_0_14_mRNA_1	11.3582	11.4542	11.5115	10.0661	10.1675	9.97882	9.76835	9.68074	9.63038	9.80089	9.92674	10.2129
maker_scaffold2348_snap_gene_0_20_mRNA_1	9.6345	9.81319	8.71073	10.5155	10.4979	10.7231	10.341	10.8637	10.7143	10.5726	10.6249	10.5299
maker_scaffold7531_augustus_gene_0_7_mRNA_1	10.7897	11.0323	10.88	10.2459	10.2556	9.95276	10.1151	9.93419	10.0244	10.0403	10.1682	10.0884
maker_scaffold5524_augustus_gene_1_55_mRNA_1	9.0975	8.85086	8.99351	10.7162	10.894	10.633	10.9208	10.6965	10.8289	10.6371	10.703	10.5362
maker_scaffold2705_augustus_gene_0_25_mRNA_1	9.9934	9.71449	10.0018	10.1626	10.2533	10.3632	10.3229	10.3517	10.4484	10.7455	10.6828	10.4555
snap_masked_scaffold1509_abinit_gene_1_25_mRNA_1	10.0502	9.78877	9.99193	10.3332	10.274	10.3033	10.4259	10.4107	10.3063	10.591	10.5689	10.4476
snap_masked_scaffold4755_abinit_gene_0_22_mRNA_1	10.0535	10.165	10.0986	10.3448	10.5355	10.3405	10.3543	10.3876	10.3265	10.2706	10.1762	10.4358
maker_scaffold3506_augustus_gene_0_31_mRNA_1	10.8148	10.6903	10.7193	10.1868	9.96644	10.0628	9.95263	10.186	10.1544	10.3767	10.1551	10.2184
maker_scaffold8418_snap_gene_0_21_mRNA_1	10.3209	10.0785	10.2101	10.2196	10.4413	10.4242	10.0452	10.081	10.1769	10.4118	10.5826	10.4747
maker_scaffold2659_augustus_gene_1_29_mRNA_1	10.7427	10.9086	10.9812	10.2366	10.3514	10.1175	10.0567	10.1297	10.0039	9.88571	9.91106	10.127
maker_scaffold5345_snap_gene_0_45_mRNA_1	11.5376	11.147	11.6136	9.7668	9.8589	10.3	9.30186	9.14149	9.57853	10.2279	10.3909	10.5741
maker_scaffold9955_augustus_gene_0_24_mRNA_1	9.37604	9.8071	10.5989	10.2976	10.546	10.0539	10.877	10.3036	10.9852	10.3834	10.5431	9.66289
snap_masked_scaffold5286_abinit_gene_0_23_mRNA_1	10.2909	10.6319	10.7751	10.2612	9.801	9.74616	10.4739	10.5794	10.6768	9.79456	10.2833	10.1132
maker_scaffold11766_snap_gene_0_15_mRNA_1	10.3341	10.478	10.5685	10.9491	10.9882	9.67993	11.1653	9.58588	10.3272	9.82292	9.95799	9.56708
maker_scaffold1017_snap_gene_0_25_mRNA_1	11.6498	11.4947	11.4172	9.86278	9.79133	9.91852	9.77395	9.99806	10.0337	9.87946	9.8863	9.71538
maker_scaffold5668_snap_gene_0_36_mRNA_1	9.53026	9.40709	9.52905	10.4613	10.5799	10.4662	10.6023	10.4145	10.554	10.7337	10.5824	10.5466
snap_masked_scaffold330_abinit_gene_0_14_mRNA_1	8.08957	8.02648	8.22499	11.0633	11.1145	10.8521	10.9746	10.8819	11.0402	11.0203	10.9309	11.1843
maker_scaffold4470_augustus_gene_0_27_mRNA_1	11.086	11.1833	11.0516	9.91817	10.2864	10.2656	9.68619	9.59871	9.99589	9.93554	10.2147	10.1803
maker_scaffold501_snap_gene_0_21_mRNA_1	11.2707	11.2483	11.239	9.9426	10.2105	10.0277	9.74845	9.18617	9.79642	10.1492	10.314	10.2692
maker_scaffold5233_snap_gene_0_34_mRNA_1	9.92289	9.64613	9.88503	10.0244	10.344	10.4716	10.4851	10.3539	10.5633	10.6298	10.6767	10.3992
maker_scaffold3652_augustus_gene_0_38_mRNA_1	9.33185	9.01366	8.91942	10.7411	10.8975	10.7307	10.8104	10.6603	10.7428	10.5873	10.7048	10.2557
maker_scaffold1985_snap_gene_1_24_mRNA_1	10.3524	10.4487	10.4412	10.2461	10.123	10.2863	10.1414	10.252	10.1922	10.3673	10.3065	10.2375
augustus_masked_scaffold803_abinit_gene_1_5_mRNA_1	10.1136	10.0087	9.81252	10.4792	10.5943	10.3626	10.4737	10.0467	10.4275	10.2365	10.6079	10.2248
maker_scaffold426_snap_gene_0_27_mRNA_1	11.2537	11.2586	11.2571	9.91007	9.95897	10.0364	9.71411	9.88181	10.0558	9.95709	9.91336	10.1897
maker_scaffold654_snap_gene_0_38_mRNA_1	9.518	9.15682	9.54601	10.4904	10.5624	10.6362	10.5663	10.4237	10.5342	10.7035	10.5978	10.6399
maker_scaffold4884_augustus_gene_0_33_mRNA_1	8.93596	8.48908	8.1332	10.936	10.9666	11.1142	10.9218	10.7919	10.993	10.6185	10.8855	10.589
maker_scaffold7796_augustus_gene_0_9_mRNA_1	9.71138	9.75328	9.82065	10.6282	10.7709	10.4777	10.5741	10.4083	10.4496	10.149	10.3531	10.26
maker_scaffold2029_snap_gene_0_28_mRNA_1	10.7102	10.7633	10.7684	10.1361	10.3241	10.2452	10.1603	10.0309	9.94361	10.0008	10.1485	10.1203
maker_scaffold4685_augustus_gene_0_36_mRNA_1	9.54185	9.54286	9.70993	10.3407	10.4968	10.3799	10.5173	10.4931	10.4047	10.6804	10.5906	10.6345
maker_scaffold6628_snap_gene_0_15_mRNA_1	9.94385	10.1066	9.46683	10.4974	10.4338	10.6027	10.4122	10.4191	10.4494	10.3719	10.6076	10.0085
augustus_masked_scaffold4703_abinit_gene_1_15_mRNA_1	10.7605	10.6096	10.5958	10.0861	10.1653	10.1875	10.1897	9.94877	10.1671	10.1559	10.1637	10.2877
maker_scaffold698_augustus_gene_1_14_mRNA_1	10.1803	10.2261	10.3213	10.2571	10.113	10.2776	10.3293	10.3392	10.2439	10.465	10.3208	10.2382
augustus_masked_scaffold3829_abinit_gene_0_3_mRNA_1	10.5185	10.233	10.4193	10.4317	10.2391	10.1261	10.2059	10.164	10.5329	10.1264	10.0739	10.2382
maker_scaffold2540_snap_gene_0_42_mRNA_1	10.672	10.3511	10.0965	10.4004	9.96282	10.3573	10.1078	10.1851	10.2992	10.293	10.2598	10.3148
maker_scaffold4316_snap_gene_0_31_mRNA_1	11.6026	11.4726	11.5297	9.75846	9.71473	9.78129	10.1333	9.56595	9.66031	9.89154	10.0508	10.1248
maker_scaffold1587_snap_gene_1_23_mRNA_1	10.8119	10.3269	10.6971	10.249	9.96131	10.026	10.0193	10.4164	10.0987	10.3435	10.0849	10.2392
snap_masked_scaffold4359_abinit_gene_0_11_mRNA_1	10.4722	10.567	10.3403	10.241	10.4355	10.3073	10.452	10.0361	9.99408	10.1107	10.2487	10.0691
maker_scaffold3624_snap_gene_0_44_mRNA_1	8.14818	7.68435	7.67388	11.1342	11.3086	10.9474	11.2171	11.1344	11.2826	10.8754	11.0208	10.8436
maker_scaffold20465_snap_gene_0_9_mRNA_1	10.6254	10.3845	10.4617	10.1699	10.3464	10.2691	10.2644	9.88896	10.1487	10.2204	10.2287	10.2573
maker_scaffold1372_snap_gene_1_52_mRNA_1	9.20707	9.25504	9.72905	10.5801	10.8265	10.4986	10.5261	10.5267	10.5354	10.3746	10.5564	10.6496
maker_scaffold2914_augustus_gene_2_30_mRNA_1	10.9077	10.7896	11.0103	10.01	10.2154	10.1534	9.88008	9.7379	9.93237	9.93754	10.3597	10.3146
maker_scaffold6284_augustus_gene_0_30_mRNA_1	10.5537	10.4596	10.5097	10.0309	10.0868	10.2669	10.2532	10.1287	10.2896	10.3116	10.4007	9.95576
augustus_masked_scaffold5153_abinit_gene_0_10_mRNA_1	8.26202	7.9337	8.49242	10.9736	11.1842	10.9251	10.992	10.9084	10.9549	10.8428	10.8724	10.8916
maker_scaffold1364_augustus_gene_0_31_mRNA_1	10.276	10.3305	10.4117	10.1631	10.1602	10.2615	10.1693	10.1565	10.3008	10.3156	10.3596	10.3252
augustus_masked_scaffold1042_abinit_gene_0_4_mRNA_1	10.433	10.3482	10.3276	10.1422	10.0655	10.3141	9.97476	9.93397	10.2445	10.4468	10.5831	10.4135
maker_scaffold88_augustus_gene_0_22_mRNA_1	11.2348	10.8744	10.9457	9.88989	9.969	10.0118	10.0822	10.1461	9.9665	10.004	9.94186	10.1455
augustus_masked_scaffold664_abinit_gene_0_8_mRNA_1	10.5226	10.5624	10.4993	10.0786	10.1705	10.1791	9.80473	9.96475	9.92416	10.4552	10.4958	10.5501
maker_scaffold2703_snap_gene_1_62_mRNA_1	10.2522	10.3756	9.78745	9.94735	10.0553	10.3898	9.73656	10.2472	10.3489	10.9271	10.6651	10.4743
augustus_masked_scaffold6281_abinit_gene_0_7_mRNA_1	10.1767	10.149	9.98675	10.3871	10.5891	10.4395	10.2339	10.1471	10.1552	10.2936	10.3896	10.2524
maker_scaffold1022_snap_gene_0_28_mRNA_1	12.3342	12.4259	12.4069	9.74813	9.93388	9.81395	9.33639	9.19508	9.21588	9.43996	9.61081	9.72321
maker_scaffold5749_augustus_gene_1_16_mRNA_1	11.5317	11.4409	11.3572	10.0126	9.99274	9.87054	9.948	9.61807	9.84176	9.78683	9.85014	9.92954
maker_scaffold7662_snap_gene_0_45_mRNA_1	10.75	10.737	10.5227	10.2756	10.3702	10.0961	10.0161	9.92038	9.94667	10.0686	10.2192	10.2489
maker_scaffold781_snap_gene_3_48_mRNA_1	10.5498	10.5382	10.5895	10.2072	10.0851	10.2685	9.95239	10.4208	10.0754	10.0735	10.1212	10.2802
maker_scaffold735_augustus_gene_0_46_mRNA_1	9.84783	9.53745	9.62955	10.4713	10.4653	10.3654	10.4829	10.4954	10.5929	10.5384	10.4062	10.327
maker_scaffold3820_augustus_gene_0_47_mRNA_1	11.4471	11.6349	11.3608	10.2607	10.3263	9.99603	9.63429	9.30205	9.56838	9.62483	9.912	10.085
augustus_masked_scaffold907_abinit_gene_0_2_mRNA_1	9.98133	9.81507	9.68152	10.3173	10.3921	10.7529	10.2493	10.0265	10.3673	10.5807	10.6697	10.3173
maker_scaffold1976_augustus_gene_3_24_mRNA_1	10.2348	10.3313	10.1884	10.3619	10.5149	10.2974	10.3639	10.2957	10.2194	10.0796	10.1163	10.1452
maker_scaffold630_augustus_gene_3_35_mRNA_1	8.9084	8.88872	7.91925	10.2781	10.3231	10.9704	10.3019	10.6508	10.9525	11.4219	11.3643	11.1655
maker_scaffold4351_snap_gene_0_35_mRNA_1	9.54783	9.2176	9.56687	10.4122	10.3365	10.4989	10.4753	10.4776	10.4945	10.8359	10.7033	10.5705
maker_scaffold1326_augustus_gene_1_18_mRNA_1	11.7127	11.7503	11.5814	10.0154	10.0835	10.1931	9.25895	8.72864	9.19886	9.87066	10.1086	10.6349
maker_scaffold2306_augustus_gene_0_20_mRNA_1	10.2616	10.2977	10.2241	10.1664	10.1384	10.1832	10.164	10.1933	10.3623	10.4091	10.4207	10.3151
maker_scaffold5326_augustus_gene_0_16_mRNA_1	10.8316	10.8478	10.6912	10.0872	10.136	10.0803	10.0794	10.0253	9.98176	10.0709	10.1813	10.1204
maker_scaffold4129_augustus_gene_0_28_mRNA_1	10.4176	10.0041	10.5773	9.64059	9.60279	10.5885	9.96042	10.1589	10.3084	10.6382	10.6897	10.5332
maker_scaffold4165_augustus_gene_0_25_mRNA_1	10.469	10.3222	10.3725	10.092	9.92618	10.3671	9.93399	10.3639	10.3514	10.204	10.273	10.4378
augustus_masked_scaffold8824_abinit_gene_0_0_mRNA_1	10.3417	10.3959	10.5562	10.206	10.0421	10.1797	10.1043	10.3604	10.1995	10.2536	10.1789	10.2921
maker_scaffold7328_augustus_gene_0_18_mRNA_1	10.2614	10.1901	10.0204	10.3203	10.4346	10.4591	10.2524	10.369	10.3815	10.2195	10.2007	9.98279
snap_masked_scaffold4959_abinit_gene_2_28_mRNA_1	10.976	11.053	10.6453	9.96958	10.0238	10.4835	9.33829	9.5842	9.61151	10.4861	10.4767	10.4377
maker_scaffold5202_augustus_gene_0_39_mRNA_1	10.1954	10.2427	10.4546	10.3436	10.4094	10.1973	10.3376	10.3255	10.2298	10.0253	10.0964	10.2244
maker_scaffold5871_snap_gene_0_47_mRNA_1	7.78259	7.72662	8.17245	11.2911	10.9225	11.1638	11.1504	10.9278	11.2317	10.9245	10.9587	10.8286
maker_scaffold4564_augustus_gene_0_38_mRNA_1	9.77337	9.50933	9.44177	10.5777	10.5643	10.649	10.5021	10.2225	10.496	10.4768	10.644	10.2232
maker_scaffold9516_augustus_gene_0_43_mRNA_1	9.32486	9.06156	9.32421	10.4672	10.5237	10.6339	10.6041	10.5566	10.6147	10.7222	10.6711	10.5748
snap_masked_scaffold2080_abinit_gene_0_13_mRNA_1	10.188	10.2013	10.363	10.1136	10.2224	10.3001	10.3899	10.2475	10.459	10.2172	10.3175	10.0592
maker_scaffold4599_augustus_gene_0_39_mRNA_1	10.3481	10.415	10.2258	10.418	10.4657	10.3707	10.2478	10.045	10.1647	10.0706	10.1833	10.1113
maker_scaffold1872_augustus_gene_1_25_mRNA_1	9.8243	9.79199	9.76781	10.2706	10.3756	10.4921	10.1176	10.1596	10.2824	10.5946	10.6764	10.69
maker_scaffold1334_augustus_gene_0_40_mRNA_1	9.65826	9.20814	9.07112	10.7484	10.8116	10.7591	10.7004	10.1503	10.5046	10.5004	10.5986	10.3307
augustus_masked_scaffold4289_abinit_gene_0_3_mRNA_1	10.8928	11.1353	11.2751	10.1422	10.1497	10.0592	10.2554	9.76677	9.87096	9.88628	9.81374	9.79197
maker_scaffold271_augustus_gene_3_41_mRNA_1	9.48698	9.70994	9.22	10.3083	10.3585	10.67	10.3878	10.4576	10.8017	10.5921	10.8538	10.1891
maker_scaffold2777_snap_gene_0_40_mRNA_1	10.34	10.4112	10.3979	10.1658	9.97088	10.1759	10.0247	10.3713	10.1858	10.3882	10.2639	10.3317
maker_scaffold11899_snap_gene_0_30_mRNA_1	10.2126	10.3572	10.2349	10.2869	9.9735	10.306	9.84638	10.7391	9.95514	10.8188	9.87022	10.4214
maker_scaffold1325_augustus_gene_0_28_mRNA_1	11.0874	10.7383	11.2994	9.68195	9.72179	10.308	9.59668	9.4381	9.92167	10.2768	10.4006	10.5502
augustus_masked_scaffold4655_abinit_gene_0_9_mRNA_1	10.1563	10.0746	9.63531	10.3742	10.5015	10.4759	10.3917	10.1076	10.2508	10.3351	10.4384	10.275
maker_scaffold404_augustus_gene_6_28_mRNA_1	9.91005	10.1377	9.65429	10.5214	10.5214	10.5879	10.3372	10.2548	10.329	10.2135	10.4326	10.1073
maker_scaffold740_snap_gene_1_32_mRNA_1	10.4923	10.4537	10.2724	10.3308	10.3024	10.319	10.0976	10.1553	10.1103	10.0826	10.2843	10.106
maker_scaffold7927_augustus_gene_0_18_mRNA_1	10.5536	11.0695	10.5076	10.21	10.1868	10.2371	10.0749	9.96487	9.85262	10.1785	10.0042	10.1663
snap_masked_scaffold4349_abinit_gene_2_18_mRNA_1	10.7686	10.7559	10.6935	10.0359	10.1269	10.1903	10.0673	9.88509	10.0054	10.1508	10.183	10.1407
maker_scaffold1629_augustus_gene_1_53_mRNA_1	11.0997	11.3386	11.4064	9.73423	9.82725	9.83281	9.63374	9.67078	9.87206	10.0054	10.1032	10.4782
maker_scaffold2421_augustus_gene_0_29_mRNA_1	12.5155	12.5638	12.561	9.82762	9.44087	9.78923	9.04447	9.58022	8.75012	9.63462	9.3248	9.96049
maker_scaffold12826_snap_gene_0_8_mRNA_1	9.62282	9.82896	9.20235	10.3837	10.5124	10.6557	9.97481	10.248	10.2894	10.6441	10.9272	10.7013
augustus_masked_scaffold8_abinit_gene_0_16_mRNA_1	9.20219	9.37141	10.5944	10.2945	10.2129	9.40964	11.4715	10.6426	10.8605	10.0399	10.8671	10.0201
maker_scaffold556_snap_gene_1_32_mRNA_1	10.9281	10.9345	11.1024	10.017	10.0208	10.0332	9.93881	10.0785	10.0745	9.93067	9.87715	10.048
maker_scaffold3074_snap_gene_1_17_mRNA_1	9.5084	9.05101	8.56112	10.6245	10.7443	10.8147	10.68	10.4802	10.6802	10.7462	10.7974	10.2937
augustus_masked_scaffold9162_abinit_gene_0_14_mRNA_1	10.2181	10.5784	10.4222	10.5849	10.7995	10.1846	10.8286	9.89728	10.5356	9.4587	9.93932	9.53282
maker_scaffold3195_augustus_gene_0_8_mRNA_1	11.1017	11.1568	10.8787	9.93054	10.0654	10.3694	9.49177	9.44996	9.57663	10.1783	10.3816	10.3991
augustus_masked_scaffold3695_abinit_gene_0_3_mRNA_1	10.7704	10.7954	10.6904	10.2053	10.3611	10.3309	10.2202	9.65782	9.84817	10.0144	10.1092	9.96687
maker_scaffold1802_augustus_gene_0_38_mRNA_1	10.367	10.3239	10.2489	10.0853	10.3137	10.5284	10.2483	10.0987	10.1776	10.0823	10.41	10.0675
maker_scaffold17692_snap_gene_0_17_mRNA_1	10.7101	10.7301	10.5291	10.1418	10.2373	10.3594	9.85198	9.77336	9.83095	10.134	10.3803	10.2702
maker_scaffold47_snap_gene_0_20_mRNA_1	10.8489	10.7377	10.5497	10.2304	10.2926	10.137	10.0516	10.0322	9.99237	10.1029	10.0053	9.96538
maker_scaffold453_augustus_gene_2_23_mRNA_1	10.6032	10.6304	10.7438	10.0862	10.3811	9.90014	9.9415	9.81194	10.0646	10.2603	10.1815	10.3387
maker_scaffold3648_snap_gene_2_22_mRNA_1	9.43846	9.28354	9.2949	10.4627	9.95116	10.9052	10.0616	10.4079	10.4602	11.1092	10.6201	10.9257
maker_scaffold2528_snap_gene_1_51_mRNA_1	10.2548	10.3301	10.5113	10.3534	10.4863	10.5732	10.2324	10.0464	9.75683	9.91246	10.0806	10.371
snap_masked_scaffold1346_abinit_gene_0_29_mRNA_1	9.77006	9.07287	8.50665	10.1046	10.3343	10.5975	10.2014	10.2523	10.9115	10.8885	11.5082	10.7483
maker_scaffold2865_augustus_gene_0_29_mRNA_1	11.4784	11.9957	11.7594	9.57349	9.79914	9.94515	9.55323	9.48414	9.38361	9.85936	9.97263	10.0913
maker_scaffold2528_snap_gene_0_34_mRNA_1	10.1219	10.3055	10.1437	10.3943	10.4161	10.3669	10.4805	9.95842	10.2544	10.2173	10.3384	9.88769
maker_scaffold2025_snap_gene_2_46_mRNA_1	10.5618	10.8038	10.6014	10.0838	10.2412	10.1895	10.1422	9.81545	10.0508	9.99309	10.3038	10.0721
maker_scaffold5783_augustus_gene_0_48_mRNA_1	9.06384	8.69558	8.36011	10.7508	10.9414	10.8523	10.8387	10.793	10.6966	10.6462	10.7242	10.4928
maker_scaffold330_augustus_gene_1_45_mRNA_1	9.43564	9.00101	9.27401	10.3416	10.6019	10.6368	10.4936	10.4923	10.5614	10.711	10.7059	10.5975
maker_scaffold7431_snap_gene_0_41_mRNA_1	12.1168	11.6707	11.649	9.6629	9.87461	9.88114	9.56219	9.55385	9.62463	9.60735	9.82882	9.82024
maker_scaffold2755_snap_gene_0_25_mRNA_1	10.7842	10.636	10.9044	9.97065	9.83869	10.1003	9.85146	9.92235	10.0185	10.3271	10.2803	10.2174
maker_scaffold762_augustus_gene_1_34_mRNA_1	8.73101	8.65279	8.83821	10.9433	10.8539	10.4923	11.1274	10.591	10.7918	10.7065	10.5624	10.5585
maker_scaffold1483_augustus_gene_1_29_mRNA_1	10.216	10.4091	10.6508	10.2415	10.0983	9.9599	10.1264	10.2377	10.234	10.2348	10.2749	10.1655
maker_scaffold1899_augustus_gene_1_29_mRNA_1	10.0728	10.251	10.6216	10.1268	10.0673	9.84951	10.2863	10.4459	10.514	10.326	10.2706	10.0128
maker_scaffold3512_augustus_gene_0_27_mRNA_1	10.3934	10.1831	9.66617	10.1412	10.4042	10.6571	10.0303	10.0604	10.2014	10.3764	10.5112	10.2174
augustus_masked_scaffold520_abinit_gene_2_12_mRNA_1	10.917	11.0569	11.0178	9.91871	9.83555	9.9036	9.87938	9.97567	10.1083	10.0706	10.0346	10.1239
maker_scaffold5623_augustus_gene_0_17_mRNA_1	10.9805	10.9963	11.1185	10.2996	10.1404	9.82345	9.94779	10.0959	10.0283	9.80199	9.77276	9.82689
maker_scaffold147_augustus_gene_0_32_mRNA_1	8.81355	8.16136	8.54518	10.7924	11.0594	10.7266	10.9949	10.8013	10.9759	10.6767	10.8448	10.4386
maker_scaffold3087_snap_gene_0_44_mRNA_1	10.7869	10.6195	10.7318	9.84951	10.3099	10.1882	9.50282	9.84878	9.93685	10.1832	10.3298	10.5326
augustus_masked_scaffold3244_abinit_gene_1_8_mRNA_1	11.0156	11.1587	11.1017	9.92523	10.0002	9.99828	9.76159	9.63158	9.88372	10.0839	10.1551	10.0935
maker_scaffold12797_augustus_gene_0_17_mRNA_1	10.0758	10.1814	9.97476	10.2483	10.5284	10.2445	10.4544	10.0078	10.3586	10.2585	10.3705	10.0948
augustus_masked_scaffold1280_abinit_gene_1_8_mRNA_1	11.2223	10.7973	11.0251	10.0593	10.0028	9.99053	9.97784	9.97655	9.92324	9.93922	9.92581	9.94764
augustus_masked_scaffold8492_abinit_gene_0_5_mRNA_1	10.1535	10.0902	10.0568	10.2224	10.3397	10.3961	10.3954	10.2267	10.3188	10.229	10.2896	10.0588
snap_masked_scaffold1023_abinit_gene_1_18_mRNA_1	9.44549	9.46262	9.55651	10.3104	10.4069	10.4346	10.1537	9.99035	10.2196	10.8113	10.9248	11.0565
maker_scaffold1515_snap_gene_1_22_mRNA_1	10.5669	10.6973	10.5738	10.1512	10.058	10.0108	10.1259	10.0654	10.1335	10.1401	10.1395	10.0921
maker_scaffold1889_snap_gene_1_32_mRNA_1	10.6588	10.7722	10.5413	10.0662	10.1232	10.2506	9.74553	9.79112	9.96292	10.2976	10.1736	10.3671
maker_scaffold633_augustus_gene_0_25_mRNA_1	10.7693	10.9307	10.8786	9.98729	9.99865	10.1405	10.0518	9.86617	9.87097	10.0287	10.097	10.1259
maker_scaffold8012_augustus_gene_0_29_mRNA_1	10.1319	10.0717	10.1884	10.3475	10.2711	10.2652	10.2671	10.2371	10.3523	10.1771	10.185	10.2295
maker_scaffold11190_augustus_gene_1_12_mRNA_1	9.62818	9.47689	9.78341	10.3767	10.3659	10.3786	10.3136	10.3879	10.62	10.5192	10.5079	10.3544
maker_scaffold4589_snap_gene_0_38_mRNA_1	9.88294	9.78276	9.83547	10.34	10.1049	10.3776	10.2403	10.4826	10.2376	10.6563	10.2502	10.5199
maker_scaffold14472_augustus_gene_0_26_mRNA_1	9.8226	9.80349	10.0611	10.4324	10.3728	10.2462	10.2448	10.4778	10.4761	10.2019	10.2157	10.347
maker_scaffold5794_augustus_gene_0_27_mRNA_1	10.5257	10.4786	10.4975	10.213	10.1503	10.1183	10.0847	10.1588	10.024	10.092	10.077	10.2711
snap_masked_scaffold3145_abinit_gene_1_35_mRNA_1	10.2006	9.7044	10.135	10.33	10.2414	10.3522	10.1292	10.131	10.1874	10.2983	10.381	10.5947
snap_masked_scaffold7842_abinit_gene_2_26_mRNA_1	10.0394	10.4591	10.4438	10.1883	9.74915	9.83868	10.268	10.692	10.8346	9.83854	10.2545	10.0789
maker_scaffold7282_augustus_gene_0_57_mRNA_1	10.9169	10.9171	10.8769	9.98803	9.997	10.2268	9.91328	9.94547	10.1673	9.95363	10.0955	9.68514
maker_scaffold5601_augustus_gene_0_35_mRNA_1	8.47052	8.01547	7.95469	10.9269	10.9516	10.995	11.2459	11.0874	11.169	10.6118	10.8543	10.3968
maker_scaffold4666_augustus_gene_0_25_mRNA_1	10.9187	10.8903	10.7446	10.125	9.88862	9.90007	10.0109	10.0048	9.92541	10.2481	10.0299	9.98881
augustus_masked_scaffold1590_abinit_gene_0_1_mRNA_1	10.4188	10.4977	10.4733	10.0907	10.0524	10.3172	9.87268	9.93342	10.0011	10.2327	10.4365	10.3233
maker_scaffold1101_augustus_gene_0_26_mRNA_1	10.1768	10.2185	10.018	10.2324	10.2412	10.5355	9.47851	9.49057	9.94254	10.6275	10.8078	10.8677
maker_scaffold9738_snap_gene_1_8_mRNA_1	9.27969	9.471	8.15845	10.4042	10.5967	10.8579	9.79353	10.5936	10.3869	11.0108	11.1001	10.976
maker_scaffold2676_augustus_gene_0_57_mRNA_1	10.5695	10.5807	10.4203	10.116	10.0724	10.2998	10.0014	10.1077	10.15	10.0319	10.2209	10.0515
maker_scaffold370_augustus_gene_2_33_mRNA_1	10.6706	10.7539	10.3977	10.1353	9.86248	10.2479	9.97299	10.2735	10.2025	10.3073	9.72434	10.0735
maker_scaffold3378_snap_gene_2_36_mRNA_1	9.97172	10.2593	10.1269	10.3412	10.494	10.3548	10.4046	10.4822	10.317	9.82353	10.1753	9.87149
maker_scaffold850_augustus_gene_1_36_mRNA_1	10.7511	10.8469	10.735	10.1189	10.1189	10.0559	9.95647	10.1118	10.1431	9.86141	9.97564	9.94118
maker_scaffold9016_snap_gene_0_33_mRNA_1	8.40113	8.18352	7.86415	11.1513	11.261	11.0208	11.2325	10.9334	10.9992	10.5182	10.5771	10.4532
maker_scaffold2368_augustus_gene_1_45_mRNA_1	9.2507	8.71139	8.82291	10.6205	10.829	10.6964	10.7906	10.5288	10.7572	10.5772	10.7242	10.2795
maker_scaffold16381_snap_gene_0_14_mRNA_1	9.60016	9.60513	8.24509	10.3044	10.1497	10.9494	10.047	10.7028	10.3896	11.1	10.6864	10.8051
maker_scaffold683_snap_gene_0_56_mRNA_1	10.5285	10.3013	10.4832	10.0223	10.1054	10.1048	10.1127	10.1095	10.1011	10.3868	10.2128	10.1063
maker_scaffold2678_augustus_gene_1_34_mRNA_1	10.9654	10.0475	10.2119	9.9264	10.1426	10.4501	9.57686	9.98481	10.1968	10.2925	10.498	10.2816
maker_scaffold1142_augustus_gene_1_38_mRNA_1	10.4221	10.3359	10.5112	10.1011	10.2551	10.0714	9.96451	10.0269	10.1531	10.2913	10.2116	10.2206
snap_masked_scaffold990_abinit_gene_0_17_mRNA_1	10.5041	10.2576	9.43	10.0803	9.90511	10.5444	9.90842	10.3785	10.3662	10.4207	10.2582	10.5099
maker_scaffold1906_augustus_gene_2_39_mRNA_1	9.60044	9.46652	9.63608	10.4869	10.4594	10.3555	10.4967	10.5973	10.5403	10.2892	10.3623	10.2705
maker_scaffold5668_snap_gene_0_35_mRNA_1	8.67646	8.40363	8.1711	10.9468	11.0211	10.8693	10.9455	10.9306	11.0011	10.5557	10.6591	10.3704
maker_scaffold12047_augustus_gene_0_33_mRNA_1	10.0888	10.2789	10.5783	10.0892	10.3355	10.2559	9.82585	9.67775	10.1127	10.3519	10.3892	10.5647
maker_scaffold2871_augustus_gene_2_39_mRNA_1	8.86841	9.0424	9.49115	10.5046	10.5441	10.3525	10.6092	10.6777	10.7872	10.5203	10.7286	10.4191
maker_scaffold2972_snap_gene_1_61_mRNA_1	10.6398	10.703	10.8416	10.2275	10.3074	10.0543	10.0221	10.0479	9.92207	9.81713	9.89791	10.0614
augustus_masked_scaffold4874_abinit_gene_0_7_mRNA_1	10.5791	10.6303	10.6362	9.9161	10.0301	10.1956	9.62825	9.88764	10.0181	10.2912	10.3792	10.3398
snap_masked_scaffold1956_abinit_gene_0_2_mRNA_1	9.86903	9.7491	9.80247	10.1865	10.197	10.3987	10.1868	10.3127	10.5001	10.3983	10.7212	10.2088
augustus_masked_scaffold4050_abinit_gene_0_5_mRNA_1	10.7212	11.1163	11.2115	9.57956	9.99876	10.1485	9.39068	9.64497	9.45652	10.2743	10.4785	10.5061
maker_scaffold4033_augustus_gene_1_18_mRNA_1	10.5213	10.6704	10.3647	9.91488	9.99615	10.288	9.67319	9.97172	10.1887	10.2994	10.4009	10.2191
maker_scaffold3973_snap_gene_2_43_mRNA_1	10.2485	10.2219	10.1776	10.2344	10.1911	10.2097	10.0623	10.2588	10.1831	10.3375	10.2359	10.1443
maker_scaffold2452_augustus_gene_1_45_mRNA_1	9.85391	9.74506	10.0028	10.3731	10.329	10.2009	10.267	10.3007	10.3354	10.4165	10.3477	10.3268
maker_scaffold895_augustus_gene_1_59_mRNA_1	6.93288	6.65982	6.9075	11.7662	10.7109	11.9291	11.4529	12.4222	10.7938	12.0861	9.48525	11.3477
augustus_masked_scaffold4064_abinit_gene_0_7_mRNA_1	10.4333	11.1797	12.0469	10.5871	10.2592	8.02174	11.3378	10.605	10.531	8.83171	9.67162	8.98863
augustus_masked_scaffold10865_abinit_gene_0_18_mRNA_1	10.616	10.7846	10.6805	10.0878	10.0866	10.1887	9.68319	10.0867	9.85565	9.94861	10.1547	10.3128
snap_masked_scaffold7931_abinit_gene_1_27_mRNA_1	11.3845	11.4029	11.4669	9.7932	9.75235	9.985	9.6741	9.60388	9.60638	9.83419	9.97878	10.0026
maker_scaffold6436_snap_gene_0_22_mRNA_1	10.4229	10.6712	10.3102	10.0927	10.1194	10.3936	10.0658	10.2756	10.034	10.0662	9.98828	10.0296
maker_scaffold500_augustus_gene_0_39_mRNA_1	10.3144	10.1925	10.1025	10.3087	10.2359	10.0734	10.1329	10.2596	10.1807	10.3127	10.1814	10.1719
maker_scaffold1323_augustus_gene_0_22_mRNA_1	10.2609	10.2968	10.509	10.2823	10.1586	10.1137	10.1195	10.2615	10.1017	10.0663	10.0957	10.2003
[truncated: 33,286 more rows]

## Sheet: Table S7
Table S7. Distribution of RTC-144 tef genes into the seven Ven diagram groups. The genes were either up-, or down-regulated by aphid infestation in the time course. P value < 0.05 false discovery rate, and fold change > 2 or <0.5.
Up regulated							Down regulated
6h versus control - up	24h versus control - up	96h versus control - up	6h and 24h versus control - up	6h and 96h versus control - up	24h and 96h versus control - up	6h, 24h and 96h versus control - up	6h versus control - down	24h versus control - down	96h versus control - down	6h and 24h versus control - down	6h and 96h versus control - down	24h and 96h versus control - down	6h, 24h and 96h versus control - down
maker_scaffold474_augustus_gene_0_28_mRNA_1	maker_scaffold1906_augustus_gene_2_39_mRNA_1	snap_masked_scaffold1023_abinit_gene_1_18_mRNA_1	maker_scaffold3595_snap_gene_0_33_mRNA_1	maker_scaffold3423_snap_gene_0_44_mRNA_1	maker_scaffold12047_augustus_gene_1_11_mRNA_1	snap_masked_scaffold2828_abinit_gene_1_7_mRNA_1	maker_scaffold2540_snap_gene_0_46_mRNA_1	maker_scaffold8989_snap_gene_0_1_mRNA_1	maker_scaffold6439_snap_gene_0_34_mRNA_1	maker_scaffold12548_snap_gene_0_11_mRNA_1	maker_scaffold214_augustus_gene_0_31_mRNA_1	maker_scaffold1937_snap_gene_0_36_mRNA_1	maker_scaffold7852_augustus_gene_0_20_mRNA_1
maker_scaffold2703_snap_gene_1_50_mRNA_1	maker_scaffold435_augustus_gene_1_36_mRNA_1	maker_scaffold4986_snap_gene_0_25_mRNA_1	maker_scaffold193_augustus_gene_0_31_mRNA_1	maker_scaffold2600_augustus_gene_2_28_mRNA_1	augustus_masked_scaffold2528_abinit_gene_0_4_mRNA_1	maker_scaffold1788_snap_gene_0_18_mRNA_1	maker_scaffold7922_augustus_gene_0_32_mRNA_1	maker_scaffold5147_augustus_gene_0_39_mRNA_1	maker_scaffold1672_snap_gene_1_44_mRNA_1	maker_scaffold5345_augustus_gene_0_36_mRNA_1	maker_scaffold9201_snap_gene_0_8_mRNA_1	maker_scaffold374_augustus_gene_0_33_mRNA_1	maker_scaffold3575_augustus_gene_0_31_mRNA_1
maker_scaffold3685_augustus_gene_1_42_mRNA_1	maker_scaffold2435_augustus_gene_0_34_mRNA_1	maker_scaffold5345_snap_gene_1_36_mRNA_1	maker_scaffold1044_snap_gene_1_53_mRNA_1	maker_scaffold555_augustus_gene_1_43_mRNA_1	maker_scaffold9558_augustus_gene_0_21_mRNA_1	maker_scaffold2557_snap_gene_0_34_mRNA_1	maker_scaffold2326_snap_gene_0_38_mRNA_1	maker_scaffold2056_augustus_gene_0_35_mRNA_1	maker_scaffold112_snap_gene_1_11_mRNA_1	maker_scaffold7662_augustus_gene_0_31_mRNA_1	snap_masked_scaffold5394_abinit_gene_0_19_mRNA_1	maker_scaffold6557_snap_gene_0_38_mRNA_1	maker_scaffold4117_augustus_gene_0_42_mRNA_1
maker_scaffold6673_augustus_gene_0_25_mRNA_1	maker_scaffold1490_augustus_gene_2_38_mRNA_1	maker_scaffold782_snap_gene_1_32_mRNA_1	maker_scaffold5408_augustus_gene_0_35_mRNA_1	maker_scaffold3167_augustus_gene_0_42_mRNA_1	maker_scaffold2205_snap_gene_0_38_mRNA_1	maker_scaffold346_augustus_gene_4_13_mRNA_1	augustus_masked_scaffold12999_abinit_gene_0_2_mRNA_1	maker_scaffold10091_augustus_gene_0_20_mRNA_1	snap_masked_scaffold404_abinit_gene_3_20_mRNA_1	maker_scaffold1994_augustus_gene_1_38_mRNA_1	augustus_masked_scaffold5794_abinit_gene_0_7_mRNA_1	maker_scaffold1994_snap_gene_0_37_mRNA_1	maker_scaffold1022_snap_gene_0_28_mRNA_1
maker_scaffold2194_snap_gene_2_12_mRNA_1	maker_scaffold4441_augustus_gene_0_29_mRNA_1	maker_scaffold1510_augustus_gene_1_35_mRNA_1	maker_scaffold4440_snap_gene_0_35_mRNA_1	maker_scaffold257_snap_gene_0_25_mRNA_1	augustus_masked_scaffold747_abinit_gene_0_5_mRNA_1	snap_masked_scaffold683_abinit_gene_0_35_mRNA_1	maker_scaffold5087_augustus_gene_1_24_mRNA_1	maker_scaffold5246_augustus_gene_0_29_mRNA_1	maker_scaffold233_augustus_gene_3_23_mRNA_1	maker_scaffold738_augustus_gene_2_43_mRNA_1	maker_scaffold3628_snap_gene_0_46_mRNA_1	maker_scaffold7591_snap_gene_1_53_mRNA_1	maker_scaffold7847_augustus_gene_0_25_mRNA_1
maker_scaffold1007_snap_gene_1_56_mRNA_1	maker_scaffold5885_augustus_gene_0_14_mRNA_1	maker_scaffold4685_augustus_gene_0_36_mRNA_1	maker_scaffold2460_snap_gene_0_29_mRNA_1	maker_scaffold426_augustus_gene_0_25_mRNA_1	maker_scaffold1972_snap_gene_0_39_mRNA_1	maker_scaffold4931_augustus_gene_1_11_mRNA_1	maker_scaffold9268_snap_gene_0_45_mRNA_1	maker_scaffold9994_augustus_gene_0_10_mRNA_1	maker_scaffold2923_augustus_gene_1_33_mRNA_1	maker_scaffold5783_augustus_gene_0_47_mRNA_1	maker_scaffold2138_snap_gene_1_31_mRNA_1	maker_scaffold354_augustus_gene_1_12_mRNA_1	maker_scaffold6101_augustus_gene_0_15_mRNA_3
maker_scaffold3392_snap_gene_0_74_mRNA_1	maker_scaffold1820_augustus_gene_1_37_mRNA_1	maker_scaffold10189_snap_gene_0_22_mRNA_1	maker_scaffold806_augustus_gene_1_39_mRNA_1	maker_scaffold8817_augustus_gene_0_15_mRNA_1	maker_scaffold233_augustus_gene_3_25_mRNA_1	maker_scaffold788_snap_gene_0_26_mRNA_1	maker_scaffold2224_augustus_gene_1_61_mRNA_1	maker_scaffold11989_augustus_gene_0_28_mRNA_1	maker_scaffold727_snap_gene_0_33_mRNA_1	maker_scaffold2891_augustus_gene_0_23_mRNA_1	maker_scaffold11317_augustus_gene_0_9_mRNA_1	snap_masked_scaffold3190_abinit_gene_0_10_mRNA_1	maker_scaffold981_augustus_gene_1_35_mRNA_1
maker_scaffold4795_snap_gene_0_34_mRNA_1	maker_scaffold11190_augustus_gene_0_33_mRNA_1	maker_scaffold8793_augustus_gene_0_28_mRNA_1	maker_scaffold15_augustus_gene_0_38_mRNA_1	maker_scaffold2264_augustus_gene_0_47_mRNA_1	maker_scaffold99_augustus_gene_2_34_mRNA_1	maker_scaffold3522_augustus_gene_1_54_mRNA_1	maker_scaffold4787_snap_gene_0_16_mRNA_1	maker_scaffold2692_augustus_gene_0_28_mRNA_1	maker_scaffold2563_augustus_gene_1_18_mRNA_1	maker_scaffold1852_augustus_gene_0_24_mRNA_1	maker_scaffold5768_augustus_gene_1_29_mRNA_1	maker_scaffold119_augustus_gene_2_35_mRNA_1	augustus_masked_scaffold2267_abinit_gene_0_0_mRNA_1
maker_scaffold16122_snap_gene_0_16_mRNA_1	maker_scaffold10412_snap_gene_0_3_mRNA_1	maker_scaffold2910_augustus_gene_0_30_mRNA_1	snap_masked_scaffold1142_abinit_gene_1_20_mRNA_1	maker_scaffold12946_augustus_gene_0_21_mRNA_1	maker_scaffold6887_augustus_gene_0_35_mRNA_1	maker_scaffold2403_augustus_gene_0_37_mRNA_1	maker_scaffold6552_snap_gene_0_39_mRNA_1	maker_scaffold9617_snap_gene_0_17_mRNA_1	maker_scaffold11803_snap_gene_0_19_mRNA_1	maker_scaffold3813_augustus_gene_0_28_mRNA_1	maker_scaffold7165_augustus_gene_0_28_mRNA_1	maker_scaffold6238_augustus_gene_0_33_mRNA_1	augustus_masked_scaffold6192_abinit_gene_0_9_mRNA_1
snap_masked_scaffold1872_abinit_gene_0_26_mRNA_1	maker_scaffold3749_snap_gene_0_42_mRNA_1	maker_scaffold2071_augustus_gene_1_31_mRNA_1	maker_scaffold16447_augustus_gene_0_3_mRNA_1	maker_scaffold2199_augustus_gene_0_30_mRNA_1	maker_scaffold4532_augustus_gene_0_29_mRNA_1	maker_scaffold12548_augustus_gene_0_10_mRNA_1	maker_scaffold2588_augustus_gene_0_22_mRNA_1	augustus_masked_scaffold1493_abinit_gene_0_10_mRNA_1	maker_scaffold10230_snap_gene_0_8_mRNA_1	augustus_masked_scaffold520_abinit_gene_2_12_mRNA_1	snap_masked_scaffold1039_abinit_gene_3_41_mRNA_1	maker_scaffold1044_augustus_gene_0_32_mRNA_1	snap_masked_scaffold2922_abinit_gene_0_22_mRNA_1
maker_scaffold2546_augustus_gene_0_22_mRNA_1	maker_scaffold5252_augustus_gene_1_31_mRNA_1	maker_scaffold8291_augustus_gene_0_11_mRNA_1	maker_scaffold4945_snap_gene_0_62_mRNA_1	maker_scaffold10898_augustus_gene_0_22_mRNA_1	maker_scaffold3842_augustus_gene_0_31_mRNA_1	maker_scaffold780_snap_gene_1_30_mRNA_1	snap_masked_scaffold9440_abinit_gene_0_4_mRNA_1	maker_scaffold5482_augustus_gene_0_31_mRNA_1	maker_scaffold3506_snap_gene_0_38_mRNA_1	maker_scaffold364_augustus_gene_2_39_mRNA_1	maker_scaffold6033_augustus_gene_0_24_mRNA_1	maker_scaffold4297_augustus_gene_0_31_mRNA_1	maker_scaffold2408_augustus_gene_0_26_mRNA_1
maker_scaffold1239_augustus_gene_0_34_mRNA_1	maker_scaffold2871_augustus_gene_2_46_mRNA_1	maker_scaffold3255_augustus_gene_0_41_mRNA_1	maker_scaffold993_snap_gene_1_9_mRNA_1	maker_scaffold10403_augustus_gene_0_13_mRNA_1	maker_scaffold2380_augustus_gene_3_20_mRNA_1	maker_scaffold226_augustus_gene_2_16_mRNA_1	maker_scaffold10845_snap_gene_0_21_mRNA_1	maker_scaffold7398_augustus_gene_0_31_mRNA_1	snap_masked_scaffold2327_abinit_gene_1_13_mRNA_1	maker_scaffold5893_augustus_gene_0_15_mRNA_1	maker_scaffold4524_snap_gene_1_29_mRNA_1	maker_scaffold292_snap_gene_0_49_mRNA_1	augustus_masked_scaffold7686_abinit_gene_1_5_mRNA_1
maker_scaffold4998_snap_gene_0_26_mRNA_1	maker_scaffold5445_augustus_gene_1_26_mRNA_1	maker_scaffold1019_augustus_gene_0_34_mRNA_1	maker_scaffold2566_augustus_gene_1_50_mRNA_1	maker_scaffold2056_snap_gene_0_38_mRNA_1	maker_scaffold5760_augustus_gene_0_22_mRNA_1	augustus_masked_scaffold2345_abinit_gene_2_1_mRNA_1	maker_scaffold6256_snap_gene_0_49_mRNA_1	maker_scaffold12166_snap_gene_0_5_mRNA_1	maker_scaffold1508_snap_gene_1_48_mRNA_1	maker_scaffold714_snap_gene_1_56_mRNA_1	maker_scaffold2572_snap_gene_0_34_mRNA_1	maker_scaffold16675_augustus_gene_0_17_mRNA_1	maker_scaffold740_snap_gene_0_49_mRNA_1
maker_scaffold2975_augustus_gene_1_36_mRNA_1	maker_scaffold3560_augustus_gene_1_33_mRNA_1	maker_scaffold1621_augustus_gene_0_33_mRNA_1	maker_scaffold7007_snap_gene_0_16_mRNA_1	maker_scaffold8824_snap_gene_0_15_mRNA_1	maker_scaffold4351_augustus_gene_1_8_mRNA_1	maker_scaffold2957_augustus_gene_1_18_mRNA_1	maker_scaffold6969_snap_gene_0_39_mRNA_1	maker_scaffold6673_augustus_gene_0_23_mRNA_1	maker_scaffold11828_augustus_gene_0_28_mRNA_1	maker_scaffold7931_snap_gene_0_31_mRNA_1	maker_scaffold585_snap_gene_0_39_mRNA_1	maker_scaffold3496_augustus_gene_0_37_mRNA_1	maker_scaffold8048_augustus_gene_0_37_mRNA_1
maker_scaffold2049_snap_gene_0_28_mRNA_1	maker_scaffold8505_augustus_gene_0_23_mRNA_1	maker_scaffold1292_snap_gene_2_20_mRNA_1	maker_scaffold3480_snap_gene_0_32_mRNA_1	augustus_masked_scaffold11546_abinit_gene_0_1_mRNA_1	maker_scaffold1534_snap_gene_0_18_mRNA_1	maker_scaffold974_snap_gene_1_38_mRNA_1	maker_scaffold396_snap_gene_0_38_mRNA_1	maker_scaffold770_augustus_gene_0_36_mRNA_1	snap_masked_scaffold6313_abinit_gene_0_22_mRNA_1	maker_scaffold3450_augustus_gene_0_27_mRNA_1	snap_masked_scaffold9879_abinit_gene_0_9_mRNA_1	maker_scaffold883_snap_gene_2_52_mRNA_1	maker_scaffold7183_augustus_gene_0_17_mRNA_1
maker_scaffold1579_augustus_gene_0_33_mRNA_1	maker_scaffold1701_snap_gene_2_37_mRNA_1	maker_scaffold5345_augustus_gene_0_31_mRNA_1	snap_masked_scaffold4987_abinit_gene_0_20_mRNA_1	maker_scaffold3788_augustus_gene_0_31_mRNA_1	maker_scaffold2175_augustus_gene_0_37_mRNA_1	maker_scaffold1214_augustus_gene_0_34_mRNA_1	maker_scaffold1723_snap_gene_1_17_mRNA_1	maker_scaffold465_augustus_gene_0_27_mRNA_1	maker_scaffold867_snap_gene_0_45_mRNA_1	maker_scaffold352_augustus_gene_0_30_mRNA_1	augustus_masked_scaffold4033_abinit_gene_1_1_mRNA_1	maker_scaffold1013_snap_gene_1_15_mRNA_1	maker_scaffold2540_augustus_gene_1_26_mRNA_1
maker_scaffold698_augustus_gene_0_51_mRNA_1	maker_scaffold3223_snap_gene_2_73_mRNA_1	maker_scaffold2192_augustus_gene_2_20_mRNA_1	maker_scaffold138_augustus_gene_0_45_mRNA_1	maker_scaffold62_augustus_gene_1_41_mRNA_1	maker_scaffold4959_snap_gene_1_45_mRNA_1	augustus_masked_scaffold5739_abinit_gene_0_0_mRNA_1	maker_scaffold1953_augustus_gene_0_43_mRNA_1	snap_masked_scaffold3701_abinit_gene_0_18_mRNA_1	maker_scaffold2052_augustus_gene_0_39_mRNA_1	maker_scaffold2788_augustus_gene_1_36_mRNA_1	maker_scaffold3727_snap_gene_1_29_mRNA_1	maker_scaffold2130_augustus_gene_0_24_mRNA_1	maker_scaffold6551_snap_gene_0_36_mRNA_1
maker_scaffold3541_augustus_gene_0_43_mRNA_1	maker_scaffold1427_snap_gene_0_16_mRNA_1	maker_scaffold9726_augustus_gene_0_12_mRNA_1	maker_scaffold7165_snap_gene_0_31_mRNA_1	maker_scaffold242_snap_gene_0_38_mRNA_1	maker_scaffold7170_augustus_gene_0_28_mRNA_1	augustus_masked_scaffold1976_abinit_gene_3_5_mRNA_1	maker_scaffold1904_snap_gene_0_49_mRNA_1	maker_scaffold71_snap_gene_0_36_mRNA_1	maker_scaffold767_augustus_gene_0_22_mRNA_1	maker_scaffold8204_augustus_gene_0_19_mRNA_1	maker_scaffold4766_augustus_gene_0_35_mRNA_1	maker_scaffold3873_augustus_gene_0_18_mRNA_1	snap_masked_scaffold7398_abinit_gene_0_19_mRNA_1
maker_scaffold10611_augustus_gene_0_35_mRNA_1	maker_scaffold633_augustus_gene_0_28_mRNA_1	maker_scaffold17415_augustus_gene_0_17_mRNA_1	maker_scaffold6285_augustus_gene_0_25_mRNA_1	snap_masked_scaffold8285_abinit_gene_0_20_mRNA_1	maker_scaffold6161_augustus_gene_0_11_mRNA_1	maker_scaffold2957_snap_gene_1_24_mRNA_1	maker_scaffold843_augustus_gene_0_26_mRNA_1	maker_scaffold12892_snap_gene_0_42_mRNA_1	maker_scaffold4320_augustus_gene_0_31_mRNA_1	maker_scaffold9310_snap_gene_0_32_mRNA_1	maker_scaffold3185_snap_gene_0_24_mRNA_1	maker_scaffold6375_augustus_gene_0_13_mRNA_1	maker_scaffold2217_snap_gene_0_39_mRNA_1
maker_scaffold2703_augustus_gene_1_44_mRNA_1	maker_scaffold1702_snap_gene_0_38_mRNA_1	maker_scaffold533_snap_gene_0_39_mRNA_1	maker_scaffold1093_snap_gene_0_50_mRNA_1	maker_scaffold2662_augustus_gene_3_10_mRNA_1	maker_scaffold4977_snap_gene_1_30_mRNA_1	maker_scaffold5739_augustus_gene_0_6_mRNA_1	maker_scaffold202_augustus_gene_3_28_mRNA_1	maker_scaffold2868_snap_gene_2_27_mRNA_1	maker_scaffold4380_snap_gene_1_44_mRNA_1	maker_scaffold3958_augustus_gene_4_31_mRNA_1	maker_scaffold2462_augustus_gene_1_41_mRNA_1	maker_scaffold7662_augustus_gene_0_33_mRNA_1	maker_scaffold13065_snap_gene_0_28_mRNA_1
maker_scaffold5322_augustus_gene_1_39_mRNA_1	maker_scaffold3866_snap_gene_1_20_mRNA_1	maker_scaffold2387_snap_gene_0_28_mRNA_1	snap_masked_scaffold2174_abinit_gene_0_12_mRNA_1	augustus_masked_scaffold2778_abinit_gene_0_9_mRNA_1	maker_scaffold1137_augustus_gene_0_29_mRNA_1	maker_scaffold521_augustus_gene_0_23_mRNA_1	maker_scaffold12196_augustus_gene_0_26_mRNA_1	maker_scaffold711_augustus_gene_1_15_mRNA_1	maker_scaffold1532_snap_gene_0_28_mRNA_1	maker_scaffold10818_snap_gene_0_35_mRNA_2	maker_scaffold2276_snap_gene_0_24_mRNA_1	maker_scaffold3153_augustus_gene_1_45_mRNA_1	maker_scaffold5358_snap_gene_0_27_mRNA_1
augustus_masked_scaffold11828_abinit_gene_0_8_mRNA_1	maker_scaffold10996_augustus_gene_0_29_mRNA_1	maker_scaffold1477_augustus_gene_1_37_mRNA_1	snap_masked_scaffold269_abinit_gene_1_12_mRNA_1	maker_scaffold6020_augustus_gene_1_29_mRNA_1	maker_scaffold2680_augustus_gene_0_39_mRNA_1	snap_masked_scaffold9472_abinit_gene_0_16_mRNA_1	maker_scaffold3578_snap_gene_1_38_mRNA_1	maker_scaffold10397_augustus_gene_0_5_mRNA_1	snap_masked_scaffold4766_abinit_gene_0_32_mRNA_1	maker_scaffold3210_augustus_gene_0_27_mRNA_1	maker_scaffold4802_augustus_gene_1_21_mRNA_1	maker_scaffold5485_augustus_gene_0_30_mRNA_1	maker_scaffold1056_snap_gene_0_47_mRNA_1
maker_scaffold2640_augustus_gene_0_36_mRNA_1	maker_scaffold2194_augustus_gene_2_11_mRNA_1	maker_scaffold983_augustus_gene_0_31_mRNA_1	maker_scaffold1575_snap_gene_0_25_mRNA_1	maker_scaffold1030_snap_gene_0_25_mRNA_1	maker_scaffold1732_snap_gene_0_45_mRNA_1	maker_scaffold1794_augustus_gene_0_28_mRNA_1	maker_scaffold1958_snap_gene_0_55_mRNA_1	maker_scaffold926_augustus_gene_0_31_mRNA_1	maker_scaffold2228_snap_gene_0_15_mRNA_1	maker_scaffold2703_augustus_gene_1_41_mRNA_1	maker_scaffold6002_augustus_gene_0_14_mRNA_1	maker_scaffold8282_snap_gene_1_28_mRNA_1	maker_scaffold2606_augustus_gene_0_27_mRNA_1
snap_masked_scaffold257_abinit_gene_0_13_mRNA_1	maker_scaffold1097_snap_gene_0_35_mRNA_1	maker_scaffold3487_augustus_gene_1_36_mRNA_1	maker_scaffold17417_augustus_gene_0_9_mRNA_1	maker_scaffold525_snap_gene_2_38_mRNA_1	maker_scaffold12589_augustus_gene_0_8_mRNA_1	maker_scaffold3345_snap_gene_0_36_mRNA_1	maker_scaffold10879_augustus_gene_0_28_mRNA_1	maker_scaffold5411_snap_gene_0_27_mRNA_1	maker_scaffold867_snap_gene_1_32_mRNA_1	maker_scaffold3346_snap_gene_0_24_mRNA_1	snap_masked_scaffold12258_abinit_gene_0_4_mRNA_1	maker_scaffold1350_augustus_gene_0_14_mRNA_1	maker_scaffold4685_augustus_gene_0_41_mRNA_1
maker_scaffold105_augustus_gene_2_47_mRNA_1	maker_scaffold8225_augustus_gene_0_39_mRNA_1	maker_scaffold4453_augustus_gene_0_32_mRNA_1	snap_masked_scaffold17032_abinit_gene_0_1_mRNA_1	maker_scaffold3858_augustus_gene_1_19_mRNA_1	snap_masked_scaffold4129_abinit_gene_0_18_mRNA_1	maker_scaffold374_snap_gene_1_24_mRNA_1	maker_scaffold1281_snap_gene_2_44_mRNA_1	maker_scaffold116_augustus_gene_0_43_mRNA_1	maker_scaffold2616_snap_gene_3_33_mRNA_1	maker_scaffold10287_snap_gene_0_44_mRNA_1	augustus_masked_scaffold1327_abinit_gene_4_6_mRNA_1	maker_scaffold1872_snap_gene_1_33_mRNA_1	maker_scaffold7686_augustus_gene_1_48_mRNA_1
maker_scaffold11946_snap_gene_0_27_mRNA_1	maker_scaffold1073_augustus_gene_0_34_mRNA_1	maker_scaffold3179_augustus_gene_0_31_mRNA_1	maker_scaffold974_augustus_gene_0_42_mRNA_1	augustus_masked_scaffold2913_abinit_gene_2_4_mRNA_1	maker_scaffold8955_augustus_gene_0_8_mRNA_1	maker_scaffold3203_augustus_gene_0_33_mRNA_1	maker_scaffold6246_augustus_gene_0_21_mRNA_1	maker_scaffold6922_augustus_gene_0_28_mRNA_1	maker_scaffold1568_snap_gene_0_35_mRNA_2	maker_scaffold2640_snap_gene_0_52_mRNA_1	maker_scaffold12818_augustus_gene_0_31_mRNA_1	snap_masked_scaffold11974_abinit_gene_0_10_mRNA_1	maker_scaffold12869_snap_gene_0_19_mRNA_1
maker_scaffold3575_augustus_gene_0_33_mRNA_1	snap_masked_scaffold35_abinit_gene_0_7_mRNA_1	maker_scaffold4102_snap_gene_0_24_mRNA_1	maker_scaffold4679_augustus_gene_0_15_mRNA_1	maker_scaffold6657_augustus_gene_0_29_mRNA_1	snap_masked_scaffold7073_abinit_gene_1_9_mRNA_1	snap_masked_scaffold5884_abinit_gene_1_32_mRNA_1	maker_scaffold3541_augustus_gene_1_53_mRNA_1	augustus_masked_scaffold8438_abinit_gene_1_6_mRNA_1	maker_scaffold2737_snap_gene_2_16_mRNA_1	maker_scaffold1391_augustus_gene_0_28_mRNA_1	snap_masked_scaffold6639_abinit_gene_0_9_mRNA_1	maker_scaffold3203_augustus_gene_2_40_mRNA_1	maker_scaffold4557_augustus_gene_0_23_mRNA_1
maker_scaffold2192_snap_gene_1_40_mRNA_1	maker_scaffold11297_augustus_gene_0_19_mRNA_1	maker_scaffold5275_snap_gene_0_44_mRNA_1	maker_scaffold3901_augustus_gene_0_31_mRNA_1	maker_scaffold4003_augustus_gene_0_22_mRNA_1	maker_scaffold7075_snap_gene_0_26_mRNA_1	maker_scaffold616_snap_gene_2_64_mRNA_1	augustus_masked_scaffold2267_abinit_gene_0_10_mRNA_1	maker_scaffold6472_snap_gene_1_31_mRNA_1	maker_scaffold1025_snap_gene_0_19_mRNA_1	maker_scaffold1770_augustus_gene_0_23_mRNA_1	maker_scaffold2905_augustus_gene_0_29_mRNA_1	maker_scaffold7725_snap_gene_0_0_mRNA_1	snap_masked_scaffold3475_abinit_gene_0_22_mRNA_1
snap_masked_scaffold2855_abinit_gene_0_22_mRNA_1	snap_masked_scaffold6382_abinit_gene_0_13_mRNA_1	maker_scaffold1124_augustus_gene_0_10_mRNA_1	snap_masked_scaffold1476_abinit_gene_0_16_mRNA_1	snap_masked_scaffold2031_abinit_gene_0_25_mRNA_1	maker_scaffold6059_augustus_gene_0_17_mRNA_1	maker_scaffold442_snap_gene_0_53_mRNA_1	maker_scaffold4470_snap_gene_1_27_mRNA_1	maker_scaffold1039_snap_gene_4_22_mRNA_1	maker_scaffold1577_augustus_gene_1_36_mRNA_1	maker_scaffold6673_augustus_gene_0_27_mRNA_1	maker_scaffold6361_augustus_gene_0_29_mRNA_1	snap_masked_scaffold3334_abinit_gene_2_14_mRNA_1	maker_scaffold6079_augustus_gene_0_17_mRNA_1
maker_scaffold389_snap_gene_2_44_mRNA_1	maker_scaffold360_snap_gene_1_43_mRNA_1	maker_scaffold1894_snap_gene_1_50_mRNA_1	maker_scaffold2236_snap_gene_1_67_mRNA_1	snap_masked_scaffold3379_abinit_gene_1_10_mRNA_1	maker_scaffold553_snap_gene_5_30_mRNA_1	maker_scaffold6897_augustus_gene_0_39_mRNA_1	maker_scaffold1628_augustus_gene_1_51_mRNA_1	maker_scaffold9119_augustus_gene_0_40_mRNA_1	maker_scaffold3287_snap_gene_1_17_mRNA_1	maker_scaffold1405_augustus_gene_1_53_mRNA_1	maker_scaffold7352_augustus_gene_1_25_mRNA_1	maker_scaffold8837_snap_gene_0_50_mRNA_1	maker_scaffold4163_augustus_gene_1_30_mRNA_1
maker_scaffold2718_augustus_gene_0_33_mRNA_1	maker_scaffold3795_augustus_gene_1_63_mRNA_1	maker_scaffold4405_augustus_gene_0_14_mRNA_1	maker_scaffold2906_augustus_gene_0_35_mRNA_1	maker_scaffold7196_augustus_gene_0_17_mRNA_1	maker_scaffold4428_augustus_gene_1_26_mRNA_1	maker_scaffold11092_snap_gene_0_8_mRNA_1	maker_scaffold9966_augustus_gene_0_28_mRNA_1	maker_scaffold271_augustus_gene_2_49_mRNA_1	snap_masked_scaffold7030_abinit_gene_0_19_mRNA_1	maker_scaffold8367_snap_gene_1_19_mRNA_1	maker_scaffold398_snap_gene_0_44_mRNA_1	maker_scaffold13964_augustus_gene_0_12_mRNA_1	snap_masked_scaffold3145_abinit_gene_1_29_mRNA_1
maker_scaffold7562_augustus_gene_0_36_mRNA_1	maker_scaffold2910_augustus_gene_1_42_mRNA_1	maker_scaffold1344_snap_gene_0_41_mRNA_1	maker_scaffold547_augustus_gene_1_35_mRNA_1	maker_scaffold5376_snap_gene_1_22_mRNA_1	maker_scaffold6857_augustus_gene_0_28_mRNA_1	maker_scaffold433_augustus_gene_2_54_mRNA_1	snap_masked_scaffold8262_abinit_gene_0_10_mRNA_1	maker_scaffold3195_augustus_gene_0_8_mRNA_1	maker_scaffold10107_augustus_gene_1_29_mRNA_1	maker_scaffold1536_snap_gene_2_46_mRNA_1	maker_scaffold561_augustus_gene_1_51_mRNA_1	maker_scaffold280_augustus_gene_2_34_mRNA_1	maker_scaffold546_augustus_gene_0_38_mRNA_1
maker_scaffold2388_augustus_gene_0_4_mRNA_1	augustus_masked_scaffold2628_abinit_gene_0_14_mRNA_1	maker_scaffold297_augustus_gene_1_41_mRNA_1	maker_scaffold1524_augustus_gene_0_33_mRNA_1	maker_scaffold3360_augustus_gene_0_20_mRNA_1	augustus_masked_scaffold3047_abinit_gene_0_4_mRNA_1	maker_scaffold6918_augustus_gene_1_28_mRNA_1	maker_scaffold553_augustus_gene_1_37_mRNA_1	maker_scaffold1316_snap_gene_1_50_mRNA_1	maker_scaffold4918_snap_gene_1_41_mRNA_1	maker_scaffold315_augustus_gene_1_38_mRNA_1	snap_masked_scaffold2838_abinit_gene_1_12_mRNA_1	maker_scaffold105_snap_gene_3_52_mRNA_1	maker_scaffold8406_snap_gene_0_30_mRNA_1
maker_scaffold4053_augustus_gene_0_34_mRNA_1	maker_scaffold111_augustus_gene_0_28_mRNA_1	maker_scaffold11828_augustus_gene_0_26_mRNA_1	snap_masked_scaffold130_abinit_gene_3_10_mRNA_1	maker_scaffold1158_augustus_gene_0_12_mRNA_1	augustus_masked_scaffold4779_abinit_gene_0_2_mRNA_1	maker_scaffold2074_snap_gene_1_30_mRNA_1	maker_scaffold10020_augustus_gene_0_18_mRNA_1	maker_scaffold816_snap_gene_1_58_mRNA_1	maker_scaffold2910_snap_gene_1_51_mRNA_1	maker_scaffold1919_snap_gene_0_36_mRNA_1	maker_scaffold2045_snap_gene_2_66_mRNA_1	maker_scaffold4690_snap_gene_0_43_mRNA_1	maker_scaffold462_snap_gene_0_29_mRNA_1
maker_scaffold365_augustus_gene_0_25_mRNA_1	maker_scaffold2700_augustus_gene_0_23_mRNA_1	maker_scaffold3244_augustus_gene_1_30_mRNA_1	snap_masked_scaffold8623_abinit_gene_0_20_mRNA_1	maker_scaffold686_augustus_gene_0_45_mRNA_1	snap_masked_scaffold6440_abinit_gene_0_15_mRNA_1	maker_scaffold12667_snap_gene_0_41_mRNA_1	maker_scaffold4729_snap_gene_0_23_mRNA_1	maker_scaffold2204_augustus_gene_1_23_mRNA_1	maker_scaffold7842_augustus_gene_2_39_mRNA_1	maker_scaffold6255_augustus_gene_0_34_mRNA_1	maker_scaffold20_snap_gene_0_31_mRNA_1	augustus_masked_scaffold8934_abinit_gene_2_0_mRNA_1	snap_masked_scaffold3334_abinit_gene_0_12_mRNA_1
maker_scaffold2378_augustus_gene_0_21_mRNA_1	maker_scaffold8810_augustus_gene_1_9_mRNA_1	augustus_masked_scaffold2312_abinit_gene_0_7_mRNA_1	maker_scaffold7653_snap_gene_0_4_mRNA_1	maker_scaffold2080_augustus_gene_0_17_mRNA_1	maker_scaffold2264_snap_gene_0_55_mRNA_1	maker_scaffold3654_augustus_gene_1_34_mRNA_1	snap_masked_scaffold4061_abinit_gene_0_3_mRNA_1	snap_masked_scaffold4102_abinit_gene_1_16_mRNA_1	maker_scaffold2961_augustus_gene_0_33_mRNA_1	maker_scaffold226_augustus_gene_2_14_mRNA_1	snap_masked_scaffold4129_abinit_gene_1_19_mRNA_1	snap_masked_scaffold462_abinit_gene_1_24_mRNA_1	maker_scaffold5002_augustus_gene_1_30_mRNA_1
maker_scaffold4564_augustus_gene_0_38_mRNA_1	maker_scaffold572_augustus_gene_1_39_mRNA_1	maker_scaffold1345_augustus_gene_0_44_mRNA_1	maker_scaffold90_snap_gene_0_52_mRNA_1	maker_scaffold12491_augustus_gene_0_12_mRNA_1	maker_scaffold1464_snap_gene_0_52_mRNA_1	maker_scaffold14689_snap_gene_0_11_mRNA_1	maker_scaffold10638_augustus_gene_0_42_mRNA_1	maker_scaffold10996_augustus_gene_0_35_mRNA_1	maker_scaffold6517_augustus_gene_0_32_mRNA_1	snap_masked_scaffold2093_abinit_gene_2_11_mRNA_1	maker_scaffold4525_snap_gene_0_24_mRNA_1	augustus_masked_scaffold10208_abinit_gene_0_14_mRNA_1	augustus_masked_scaffold7348_abinit_gene_0_0_mRNA_1
snap_masked_scaffold10390_abinit_gene_0_9_mRNA_1	maker_scaffold7030_augustus_gene_0_42_mRNA_1	maker_scaffold3954_augustus_gene_0_23_mRNA_1	maker_scaffold5572_augustus_gene_0_29_mRNA_1	maker_scaffold4959_augustus_gene_1_35_mRNA_1	maker_scaffold105_augustus_gene_5_61_mRNA_1	maker_scaffold8290_snap_gene_0_28_mRNA_1	maker_scaffold5062_augustus_gene_2_40_mRNA_1	maker_scaffold5609_augustus_gene_1_38_mRNA_1	maker_scaffold6256_augustus_gene_0_37_mRNA_1	augustus_masked_scaffold15893_abinit_gene_0_0_mRNA_1	maker_scaffold10380_snap_gene_0_42_mRNA_1	maker_scaffold459_snap_gene_0_26_mRNA_1	maker_scaffold902_snap_gene_1_32_mRNA_1
maker_scaffold2981_snap_gene_2_13_mRNA_1	maker_scaffold5072_snap_gene_0_28_mRNA_1	maker_scaffold1452_augustus_gene_0_34_mRNA_1	maker_scaffold6887_augustus_gene_0_32_mRNA_1	maker_scaffold1278_snap_gene_1_35_mRNA_1	maker_scaffold1287_augustus_gene_0_26_mRNA_1	maker_scaffold783_augustus_gene_1_53_mRNA_1	snap_masked_scaffold8418_abinit_gene_0_3_mRNA_1	augustus_masked_scaffold1882_abinit_gene_1_10_mRNA_1	maker_scaffold2985_augustus_gene_0_17_mRNA_1	maker_scaffold2371_augustus_gene_0_33_mRNA_1	maker_scaffold9471_snap_gene_0_36_mRNA_1	maker_scaffold5094_augustus_gene_0_31_mRNA_1	augustus_masked_scaffold2832_abinit_gene_0_5_mRNA_1
maker_scaffold2018_snap_gene_1_42_mRNA_1	maker_scaffold3333_augustus_gene_1_33_mRNA_1	maker_scaffold7017_snap_gene_0_31_mRNA_1	maker_scaffold812_snap_gene_0_24_mRNA_1	snap_masked_scaffold2566_abinit_gene_1_33_mRNA_1	maker_scaffold8457_augustus_gene_0_25_mRNA_1	maker_scaffold8544_snap_gene_0_38_mRNA_1	maker_scaffold623_snap_gene_0_14_mRNA_1	maker_scaffold1028_augustus_gene_0_35_mRNA_1	maker_scaffold8018_augustus_gene_1_28_mRNA_1	maker_scaffold7030_augustus_gene_0_37_mRNA_1	maker_scaffold2462_augustus_gene_1_46_mRNA_1	maker_scaffold2396_augustus_gene_0_25_mRNA_1	maker_scaffold10284_snap_gene_0_49_mRNA_1
maker_scaffold1438_augustus_gene_2_23_mRNA_1	maker_scaffold115_snap_gene_2_41_mRNA_1	maker_scaffold2301_augustus_gene_2_37_mRNA_1	maker_scaffold462_augustus_gene_1_38_mRNA_1	maker_scaffold5866_augustus_gene_0_31_mRNA_1	maker_scaffold2138_snap_gene_1_32_mRNA_1	augustus_masked_scaffold7214_abinit_gene_0_4_mRNA_1	augustus_masked_scaffold2280_abinit_gene_0_4_mRNA_1	maker_scaffold1146_augustus_gene_0_28_mRNA_1	maker_scaffold654_snap_gene_0_36_mRNA_1	snap_masked_scaffold5674_abinit_gene_1_24_mRNA_1	maker_scaffold2832_snap_gene_0_40_mRNA_1	maker_scaffold3497_snap_gene_0_35_mRNA_1	maker_scaffold2923_snap_gene_0_33_mRNA_1
maker_scaffold5830_augustus_gene_0_21_mRNA_1	maker_scaffold6631_augustus_gene_0_29_mRNA_1	maker_scaffold7158_augustus_gene_0_45_mRNA_1	maker_scaffold389_augustus_gene_3_14_mRNA_1	snap_masked_scaffold630_abinit_gene_2_26_mRNA_1	maker_scaffold469_augustus_gene_0_20_mRNA_1	maker_scaffold2987_snap_gene_0_43_mRNA_1	maker_scaffold3682_augustus_gene_2_27_mRNA_1	augustus_masked_scaffold8707_abinit_gene_0_2_mRNA_1	maker_scaffold2731_snap_gene_0_20_mRNA_1	maker_scaffold7773_augustus_gene_0_30_mRNA_1	maker_scaffold756_augustus_gene_2_16_mRNA_1	maker_scaffold5623_augustus_gene_0_17_mRNA_1	maker_scaffold2226_snap_gene_0_20_mRNA_1
maker_scaffold3858_snap_gene_1_27_mRNA_1	maker_scaffold2046_augustus_gene_1_38_mRNA_1	maker_scaffold7775_augustus_gene_0_20_mRNA_1	maker_scaffold1976_augustus_gene_2_34_mRNA_1	maker_scaffold4275_augustus_gene_0_15_mRNA_1	maker_scaffold4451_snap_gene_2_70_mRNA_1	maker_scaffold3572_augustus_gene_0_37_mRNA_1	maker_scaffold3403_snap_gene_0_13_mRNA_1	maker_scaffold2261_augustus_gene_0_34_mRNA_1	maker_scaffold7282_augustus_gene_0_57_mRNA_1	maker_scaffold2422_augustus_gene_1_44_mRNA_1	maker_scaffold3548_augustus_gene_1_44_mRNA_1	maker_scaffold8492_augustus_gene_0_44_mRNA_1	maker_scaffold1372_augustus_gene_2_7_mRNA_1
maker_scaffold4892_augustus_gene_1_29_mRNA_1	maker_scaffold5079_snap_gene_1_19_mRNA_1	maker_scaffold9947_augustus_gene_0_22_mRNA_1	maker_scaffold5761_augustus_gene_1_15_mRNA_1	maker_scaffold2897_snap_gene_0_27_mRNA_1	snap_masked_scaffold243_abinit_gene_1_14_mRNA_1	augustus_masked_scaffold4253_abinit_gene_0_9_mRNA_1	maker_scaffold385_augustus_gene_1_10_mRNA_1	maker_scaffold10770_snap_gene_0_21_mRNA_1	maker_scaffold5457_snap_gene_0_42_mRNA_1	maker_scaffold2152_snap_gene_0_30_mRNA_1	augustus_masked_scaffold1419_abinit_gene_0_10_mRNA_1	maker_scaffold2422_augustus_gene_0_26_mRNA_1	snap_masked_scaffold14053_abinit_gene_0_12_mRNA_1
snap_masked_scaffold3096_abinit_gene_0_16_mRNA_1	maker_scaffold1346_snap_gene_3_52_mRNA_1	maker_scaffold1802_snap_gene_0_45_mRNA_1	maker_scaffold4845_augustus_gene_0_14_mRNA_1	maker_scaffold4219_augustus_gene_0_58_mRNA_1	maker_scaffold489_augustus_gene_0_34_mRNA_1	maker_scaffold10768_augustus_gene_0_17_mRNA_1	maker_scaffold925_augustus_gene_0_32_mRNA_1	maker_scaffold3851_augustus_gene_3_38_mRNA_1	maker_scaffold3152_augustus_gene_0_24_mRNA_1	snap_masked_scaffold9545_abinit_gene_0_6_mRNA_1	maker_scaffold585_snap_gene_1_68_mRNA_1	maker_scaffold1514_snap_gene_0_36_mRNA_1	maker_scaffold555_augustus_gene_1_48_mRNA_1
maker_scaffold865_snap_gene_1_7_mRNA_1	augustus_masked_scaffold11719_abinit_gene_0_2_mRNA_1	maker_scaffold628_augustus_gene_1_50_mRNA_1	maker_scaffold7619_snap_gene_0_47_mRNA_1	maker_scaffold5760_augustus_gene_0_21_mRNA_1	snap_masked_scaffold8249_abinit_gene_0_6_mRNA_1	maker_scaffold8066_augustus_gene_0_35_mRNA_1	maker_scaffold5730_augustus_gene_1_28_mRNA_1	augustus_masked_scaffold4519_abinit_gene_0_10_mRNA_1	snap_masked_scaffold3701_abinit_gene_0_17_mRNA_1	maker_scaffold9440_augustus_gene_0_12_mRNA_1	maker_scaffold12818_augustus_gene_0_29_mRNA_1	maker_scaffold4571_augustus_gene_0_20_mRNA_1	maker_scaffold774_augustus_gene_0_46_mRNA_1
maker_scaffold343_augustus_gene_0_49_mRNA_1	maker_scaffold4_snap_gene_1_52_mRNA_1	maker_scaffold1980_augustus_gene_0_30_mRNA_1	maker_scaffold115_snap_gene_2_39_mRNA_1	maker_scaffold2320_augustus_gene_0_34_mRNA_1	maker_scaffold879_augustus_gene_0_23_mRNA_1	maker_scaffold5233_augustus_gene_0_30_mRNA_1	snap_masked_scaffold502_abinit_gene_0_23_mRNA_1	snap_masked_scaffold2777_abinit_gene_0_18_mRNA_1	maker_scaffold664_snap_gene_1_38_mRNA_1	augustus_masked_scaffold2003_abinit_gene_2_7_mRNA_1	augustus_masked_scaffold5744_abinit_gene_0_5_mRNA_1	maker_scaffold556_snap_gene_0_45_mRNA_1	maker_scaffold9442_augustus_gene_1_9_mRNA_1
maker_scaffold3856_snap_gene_1_10_mRNA_1	maker_scaffold3111_augustus_gene_0_9_mRNA_1	maker_scaffold832_augustus_gene_0_34_mRNA_1	maker_scaffold16738_augustus_gene_0_1_mRNA_1	maker_scaffold2676_augustus_gene_0_48_mRNA_1	maker_scaffold6051_snap_gene_0_33_mRNA_1	maker_scaffold8150_augustus_gene_0_16_mRNA_1	maker_scaffold2025_augustus_gene_2_34_mRNA_1	maker_scaffold1281_augustus_gene_2_32_mRNA_1	maker_scaffold1405_augustus_gene_1_51_mRNA_1	maker_scaffold925_augustus_gene_1_37_mRNA_1	snap_masked_scaffold8112_abinit_gene_0_9_mRNA_1	maker_scaffold1376_augustus_gene_0_21_mRNA_1	maker_scaffold718_augustus_gene_0_41_mRNA_1
augustus_masked_scaffold1395_abinit_gene_0_6_mRNA_1	maker_scaffold979_snap_gene_0_48_mRNA_1	maker_scaffold6855_snap_gene_0_17_mRNA_1	snap_masked_scaffold4197_abinit_gene_0_10_mRNA_1	maker_scaffold3668_augustus_gene_1_44_mRNA_1	maker_scaffold2964_augustus_gene_1_43_mRNA_1	maker_scaffold385_augustus_gene_1_9_mRNA_1	maker_scaffold10220_augustus_gene_0_22_mRNA_1	augustus_masked_scaffold346_abinit_gene_3_4_mRNA_1	augustus_masked_scaffold7345_abinit_gene_0_5_mRNA_1	maker_scaffold2369_snap_gene_1_36_mRNA_2	maker_scaffold7847_augustus_gene_0_28_mRNA_1	maker_scaffold8510_snap_gene_0_15_mRNA_1	maker_scaffold4795_snap_gene_0_36_mRNA_1
maker_scaffold9910_snap_gene_0_18_mRNA_1	maker_scaffold2176_augustus_gene_0_29_mRNA_1	maker_scaffold7608_snap_gene_0_40_mRNA_1	maker_scaffold3482_augustus_gene_0_29_mRNA_1	snap_masked_scaffold2894_abinit_gene_0_18_mRNA_1	maker_scaffold3643_snap_gene_0_34_mRNA_1	snap_masked_scaffold9992_abinit_gene_0_25_mRNA_1	maker_scaffold3715_augustus_gene_0_39_mRNA_1	maker_scaffold6351_snap_gene_0_49_mRNA_1	maker_scaffold10560_augustus_gene_0_31_mRNA_1	maker_scaffold4070_snap_gene_0_29_mRNA_1	maker_scaffold2300_snap_gene_0_52_mRNA_1	maker_scaffold3096_augustus_gene_0_27_mRNA_1	maker_scaffold4012_snap_gene_1_41_mRNA_1
maker_scaffold3468_augustus_gene_0_37_mRNA_1	maker_scaffold10365_snap_gene_0_44_mRNA_1	maker_scaffold6048_augustus_gene_1_34_mRNA_1	maker_scaffold1504_augustus_gene_0_31_mRNA_1	maker_scaffold6101_augustus_gene_0_16_mRNA_1	maker_scaffold1596_augustus_gene_2_32_mRNA_1	augustus_masked_scaffold2509_abinit_gene_0_10_mRNA_1	snap_masked_scaffold587_abinit_gene_0_10_mRNA_1	maker_scaffold5652_augustus_gene_0_16_mRNA_1	maker_scaffold1753_augustus_gene_1_27_mRNA_1	maker_scaffold4128_augustus_gene_1_15_mRNA_1	maker_scaffold3258_augustus_gene_1_27_mRNA_1	maker_scaffold3460_snap_gene_2_43_mRNA_1	maker_scaffold3153_augustus_gene_1_33_mRNA_1
maker_scaffold5854_augustus_gene_0_42_mRNA_1	maker_scaffold5535_augustus_gene_0_14_mRNA_1	maker_scaffold5368_augustus_gene_0_23_mRNA_1	maker_scaffold1087_augustus_gene_0_40_mRNA_1	maker_scaffold12826_snap_gene_0_8_mRNA_1	maker_scaffold1832_augustus_gene_1_38_mRNA_1	maker_scaffold1770_snap_gene_0_26_mRNA_1	maker_scaffold5329_augustus_gene_0_40_mRNA_1	maker_scaffold6351_snap_gene_0_48_mRNA_1	snap_masked_scaffold2452_abinit_gene_1_37_mRNA_1	maker_scaffold2438_augustus_gene_1_38_mRNA_1	maker_scaffold1511_augustus_gene_0_36_mRNA_1	maker_scaffold3437_augustus_gene_0_17_mRNA_1	maker_scaffold6986_snap_gene_0_50_mRNA_1
maker_scaffold1632_snap_gene_0_43_mRNA_1	maker_scaffold2179_augustus_gene_0_22_mRNA_1	maker_scaffold6407_augustus_gene_0_24_mRNA_1	maker_scaffold2676_snap_gene_0_60_mRNA_1	maker_scaffold4106_augustus_gene_1_43_mRNA_1	maker_scaffold2046_augustus_gene_0_27_mRNA_1	maker_scaffold404_snap_gene_5_52_mRNA_1	maker_scaffold3116_snap_gene_0_38_mRNA_1	augustus_masked_scaffold20_abinit_gene_2_8_mRNA_1	snap_masked_scaffold2908_abinit_gene_0_7_mRNA_1	snap_masked_scaffold3123_abinit_gene_1_22_mRNA_1	maker_scaffold10783_augustus_gene_0_26_mRNA_1	maker_scaffold554_augustus_gene_0_28_mRNA_1	maker_scaffold135_augustus_gene_1_36_mRNA_1
maker_scaffold2071_snap_gene_0_34_mRNA_1	maker_scaffold2520_augustus_gene_0_7_mRNA_1	maker_scaffold3790_snap_gene_0_32_mRNA_1	maker_scaffold4715_augustus_gene_0_17_mRNA_1	maker_scaffold5780_augustus_gene_0_31_mRNA_1	maker_scaffold4640_snap_gene_0_27_mRNA_1	maker_scaffold5820_augustus_gene_0_22_mRNA_1	maker_scaffold1509_augustus_gene_0_30_mRNA_1	maker_scaffold2192_augustus_gene_1_33_mRNA_1	maker_scaffold2452_augustus_gene_1_41_mRNA_1	augustus_masked_scaffold1064_abinit_gene_0_3_mRNA_1	snap_masked_scaffold2379_abinit_gene_0_6_mRNA_1	maker_scaffold3204_snap_gene_0_35_mRNA_1	maker_scaffold10002_augustus_gene_0_45_mRNA_1
augustus_masked_scaffold376_abinit_gene_0_1_mRNA_1	maker_scaffold462_snap_gene_3_55_mRNA_1	maker_scaffold204_snap_gene_0_56_mRNA_1	maker_scaffold3271_augustus_gene_1_56_mRNA_1	maker_scaffold4301_augustus_gene_0_41_mRNA_1	maker_scaffold2301_augustus_gene_1_58_mRNA_1	maker_scaffold7069_snap_gene_0_35_mRNA_1	augustus_masked_scaffold5813_abinit_gene_0_1_mRNA_1	maker_scaffold3487_augustus_gene_1_29_mRNA_1	maker_scaffold1996_snap_gene_1_50_mRNA_1	maker_scaffold4692_snap_gene_1_32_mRNA_1	maker_scaffold3283_augustus_gene_0_43_mRNA_1	maker_scaffold7156_augustus_gene_0_42_mRNA_1	maker_scaffold442_snap_gene_3_22_mRNA_1
augustus_masked_scaffold2580_abinit_gene_0_4_mRNA_1	maker_scaffold611_augustus_gene_0_19_mRNA_1	augustus_masked_scaffold5897_abinit_gene_0_7_mRNA_1	maker_scaffold3096_augustus_gene_1_47_mRNA_1	maker_scaffold9955_augustus_gene_0_22_mRNA_1	maker_scaffold2788_augustus_gene_3_45_mRNA_1	maker_scaffold3965_augustus_gene_1_30_mRNA_1	maker_scaffold9775_snap_gene_0_41_mRNA_1	maker_scaffold2067_snap_gene_1_34_mRNA_1	snap_masked_scaffold1245_abinit_gene_0_12_mRNA_1	maker_scaffold2894_snap_gene_1_41_mRNA_1	augustus_masked_scaffold3648_abinit_gene_1_3_mRNA_1	maker_scaffold9720_augustus_gene_0_10_mRNA_1	maker_scaffold14863_snap_gene_0_30_mRNA_1
maker_scaffold2028_augustus_gene_2_25_mRNA_1	maker_scaffold1104_augustus_gene_1_31_mRNA_1	snap_masked_scaffold5398_abinit_gene_0_23_mRNA_1	maker_scaffold3805_snap_gene_1_24_mRNA_1	snap_masked_scaffold525_abinit_gene_0_15_mRNA_1	maker_scaffold16675_snap_gene_0_20_mRNA_1	maker_scaffold6229_augustus_gene_0_47_mRNA_1	maker_scaffold2219_snap_gene_1_32_mRNA_1	maker_scaffold1788_snap_gene_0_16_mRNA_1	maker_scaffold3604_snap_gene_0_46_mRNA_1	maker_scaffold4304_augustus_gene_0_21_mRNA_1	augustus_masked_scaffold764_abinit_gene_0_2_mRNA_1	augustus_masked_scaffold367_abinit_gene_0_1_mRNA_1	snap_masked_scaffold2504_abinit_gene_0_27_mRNA_1
maker_scaffold3839_snap_gene_1_43_mRNA_1	maker_scaffold4795_snap_gene_2_11_mRNA_1	maker_scaffold2731_augustus_gene_0_19_mRNA_1	maker_scaffold869_augustus_gene_0_31_mRNA_1	maker_scaffold3605_snap_gene_1_43_mRNA_1	maker_scaffold3761_augustus_gene_0_41_mRNA_1	maker_scaffold6245_snap_gene_0_26_mRNA_1	snap_masked_scaffold337_abinit_gene_1_11_mRNA_1	maker_scaffold4392_augustus_gene_1_17_mRNA_1	maker_scaffold2318_snap_gene_0_32_mRNA_1	maker_scaffold3685_augustus_gene_1_45_mRNA_1	maker_scaffold8583_snap_gene_0_34_mRNA_1	maker_scaffold3829_augustus_gene_2_13_mRNA_1	snap_masked_scaffold7932_abinit_gene_0_17_mRNA_1
maker_scaffold11057_augustus_gene_0_13_mRNA_1	maker_scaffold2722_augustus_gene_0_25_mRNA_1	maker_scaffold3126_augustus_gene_0_30_mRNA_1	maker_scaffold4453_augustus_gene_1_13_mRNA_1	maker_scaffold3140_snap_gene_1_66_mRNA_1	maker_scaffold263_augustus_gene_0_48_mRNA_1	maker_scaffold1135_snap_gene_0_51_mRNA_1	snap_masked_scaffold306_abinit_gene_0_19_mRNA_1	maker_scaffold17078_augustus_gene_0_11_mRNA_1	maker_scaffold7852_augustus_gene_0_24_mRNA_1	maker_scaffold7909_snap_gene_0_35_mRNA_1	maker_scaffold2660_snap_gene_1_38_mRNA_1	maker_scaffold1932_snap_gene_0_37_mRNA_1	snap_masked_scaffold8420_abinit_gene_0_20_mRNA_1
augustus_masked_scaffold4682_abinit_gene_0_4_mRNA_1	snap_masked_scaffold1702_abinit_gene_0_16_mRNA_1	maker_scaffold929_augustus_gene_0_19_mRNA_1	maker_scaffold643_snap_gene_1_48_mRNA_1	maker_scaffold116_augustus_gene_0_39_mRNA_1	maker_scaffold180_augustus_gene_0_29_mRNA_1	maker_scaffold263_augustus_gene_0_47_mRNA_1	maker_scaffold1677_snap_gene_0_18_mRNA_1	maker_scaffold2449_augustus_gene_1_43_mRNA_1	maker_scaffold4564_augustus_gene_0_35_mRNA_1	augustus_masked_scaffold525_abinit_gene_3_11_mRNA_1	maker_scaffold8779_snap_gene_0_11_mRNA_1	maker_scaffold1109_snap_gene_0_39_mRNA_1	maker_scaffold69_augustus_gene_1_19_mRNA_1
maker_scaffold645_snap_gene_0_36_mRNA_1	maker_scaffold6042_snap_gene_0_44_mRNA_1	maker_scaffold1017_augustus_gene_0_23_mRNA_1	maker_scaffold3445_augustus_gene_0_11_mRNA_1	maker_scaffold7069_snap_gene_0_33_mRNA_1	maker_scaffold3009_augustus_gene_0_29_mRNA_1	maker_scaffold8181_augustus_gene_1_20_mRNA_1	maker_scaffold1483_augustus_gene_1_32_mRNA_1	maker_scaffold2035_snap_gene_0_23_mRNA_1	maker_scaffold7369_augustus_gene_0_33_mRNA_1	maker_scaffold3548_augustus_gene_1_50_mRNA_1	maker_scaffold1327_snap_gene_2_25_mRNA_1	maker_scaffold6425_augustus_gene_2_39_mRNA_1	maker_scaffold4382_snap_gene_0_38_mRNA_1
maker_scaffold42_augustus_gene_0_31_mRNA_1	maker_scaffold4701_snap_gene_0_37_mRNA_1	maker_scaffold5051_augustus_gene_1_26_mRNA_1	maker_scaffold5410_augustus_gene_0_20_mRNA_1	augustus_masked_scaffold4190_abinit_gene_0_4_mRNA_1	maker_scaffold9268_augustus_gene_0_39_mRNA_1	maker_scaffold9872_augustus_gene_0_29_mRNA_1	maker_scaffold5675_augustus_gene_1_15_mRNA_1	maker_scaffold2916_augustus_gene_0_15_mRNA_1	maker_scaffold12111_snap_gene_0_6_mRNA_1	maker_scaffold2452_augustus_gene_1_42_mRNA_1	augustus_masked_scaffold205_abinit_gene_0_0_mRNA_1	maker_scaffold2532_snap_gene_1_25_mRNA_1	maker_scaffold4240_augustus_gene_0_4_mRNA_1
maker_scaffold4431_snap_gene_1_44_mRNA_1	augustus_masked_scaffold14755_abinit_gene_0_5_mRNA_1	maker_scaffold1934_snap_gene_0_56_mRNA_1	maker_scaffold1676_snap_gene_0_33_mRNA_1	maker_scaffold100_snap_gene_1_59_mRNA_1	maker_scaffold317_snap_gene_0_34_mRNA_1	maker_scaffold4349_snap_gene_3_37_mRNA_1	maker_scaffold1001_snap_gene_0_41_mRNA_1	maker_scaffold4589_snap_gene_0_42_mRNA_1	maker_scaffold1083_snap_gene_2_30_mRNA_1	maker_scaffold5380_snap_gene_0_43_mRNA_1	maker_scaffold3969_snap_gene_0_25_mRNA_1	maker_scaffold252_snap_gene_1_16_mRNA_1	maker_scaffold235_snap_gene_0_47_mRNA_1
maker_scaffold587_augustus_gene_0_27_mRNA_1	maker_scaffold3575_snap_gene_0_35_mRNA_1	maker_scaffold8020_snap_gene_0_29_mRNA_1	maker_scaffold7260_augustus_gene_0_19_mRNA_1	maker_scaffold2277_snap_gene_0_37_mRNA_1	maker_scaffold2964_snap_gene_0_33_mRNA_1	maker_scaffold1197_augustus_gene_4_19_mRNA_1	maker_scaffold390_snap_gene_1_32_mRNA_1	maker_scaffold7359_snap_gene_0_9_mRNA_1	maker_scaffold3378_augustus_gene_2_33_mRNA_1	maker_scaffold6407_snap_gene_0_35_mRNA_1	augustus_masked_scaffold2031_abinit_gene_0_5_mRNA_1	maker_scaffold2438_augustus_gene_1_35_mRNA_1	maker_scaffold599_augustus_gene_1_35_mRNA_1
maker_scaffold7216_snap_gene_0_37_mRNA_1	maker_scaffold4523_augustus_gene_0_32_mRNA_1	maker_scaffold5860_snap_gene_0_30_mRNA_1	maker_scaffold3548_augustus_gene_1_46_mRNA_1	augustus_masked_scaffold4628_abinit_gene_0_16_mRNA_1	maker_scaffold3716_augustus_gene_2_25_mRNA_1	maker_scaffold5283_augustus_gene_0_37_mRNA_1	maker_scaffold2395_augustus_gene_0_25_mRNA_1	augustus_masked_scaffold118_abinit_gene_0_6_mRNA_1	maker_scaffold3560_snap_gene_1_40_mRNA_1	maker_scaffold5207_snap_gene_0_31_mRNA_1	maker_scaffold245_snap_gene_0_22_mRNA_1	maker_scaffold3379_snap_gene_1_13_mRNA_1	maker_scaffold2461_snap_gene_0_33_mRNA_1
maker_scaffold4278_snap_gene_1_52_mRNA_1	maker_scaffold3785_snap_gene_0_45_mRNA_1	maker_scaffold1256_augustus_gene_1_46_mRNA_1	augustus_masked_scaffold1418_abinit_gene_1_3_mRNA_1	maker_scaffold16546_augustus_gene_0_4_mRNA_1	augustus_masked_scaffold11190_abinit_gene_0_13_mRNA_1	maker_scaffold1420_snap_gene_0_38_mRNA_1	maker_scaffold8693_snap_gene_0_19_mRNA_1	maker_scaffold17917_snap_gene_0_14_mRNA_1	maker_scaffold1259_snap_gene_0_27_mRNA_1	maker_scaffold12566_augustus_gene_0_17_mRNA_1	maker_scaffold1282_snap_gene_1_39_mRNA_1	maker_scaffold2118_augustus_gene_1_28_mRNA_1	maker_scaffold3096_snap_gene_0_34_mRNA_1
maker_scaffold2091_snap_gene_0_14_mRNA_1	maker_scaffold5967_augustus_gene_0_7_mRNA_1	maker_scaffold1780_augustus_gene_0_28_mRNA_1	maker_C8470859_snap_gene_0_2_mRNA_1	maker_scaffold2738_snap_gene_0_46_mRNA_1	maker_scaffold5436_augustus_gene_1_34_mRNA_1	maker_scaffold2400_snap_gene_2_50_mRNA_1	maker_scaffold3580_snap_gene_1_19_mRNA_1	snap_masked_scaffold585_abinit_gene_0_13_mRNA_1	augustus_masked_scaffold13916_abinit_gene_0_3_mRNA_1	maker_scaffold404_snap_gene_3_37_mRNA_1	maker_scaffold4372_augustus_gene_0_18_mRNA_1	maker_scaffold1137_snap_gene_1_34_mRNA_1	maker_scaffold1104_snap_gene_2_26_mRNA_1
maker_scaffold12362_augustus_gene_0_13_mRNA_1	augustus_masked_scaffold13666_abinit_gene_0_12_mRNA_1	maker_scaffold3328_snap_gene_0_29_mRNA_1	maker_scaffold445_augustus_gene_1_28_mRNA_1	maker_scaffold9950_augustus_gene_0_7_mRNA_1	maker_scaffold12369_augustus_gene_0_27_mRNA_1	snap_masked_scaffold10297_abinit_gene_0_16_mRNA_1	maker_scaffold2422_augustus_gene_1_38_mRNA_1	maker_scaffold7338_snap_gene_0_41_mRNA_1	maker_scaffold9775_snap_gene_0_39_mRNA_1	augustus_masked_scaffold2197_abinit_gene_0_0_mRNA_1	maker_scaffold1279_snap_gene_1_46_mRNA_1	maker_scaffold14743_snap_gene_0_9_mRNA_1	augustus_masked_scaffold3958_abinit_gene_3_5_mRNA_1
maker_scaffold1426_snap_gene_0_20_mRNA_1	maker_scaffold7249_snap_gene_0_30_mRNA_1	maker_scaffold7794_augustus_gene_0_18_mRNA_1	maker_scaffold1767_augustus_gene_1_31_mRNA_1	snap_masked_scaffold4349_abinit_gene_3_26_mRNA_1	snap_masked_scaffold13292_abinit_gene_0_8_mRNA_1	maker_scaffold2006_augustus_gene_0_21_mRNA_1	augustus_masked_scaffold1039_abinit_gene_3_5_mRNA_1	maker_scaffold6829_augustus_gene_0_37_mRNA_1	maker_scaffold5294_snap_gene_0_34_mRNA_1	maker_scaffold4595_snap_gene_1_37_mRNA_1	snap_masked_scaffold2882_abinit_gene_0_7_mRNA_1	maker_scaffold3591_augustus_gene_0_32_mRNA_1	maker_scaffold364_augustus_gene_3_31_mRNA_1
maker_scaffold2074_augustus_gene_3_35_mRNA_1	maker_scaffold4585_snap_gene_1_46_mRNA_1	maker_scaffold3430_augustus_gene_1_45_mRNA_1	maker_scaffold2994_snap_gene_0_45_mRNA_1	snap_masked_scaffold8775_abinit_gene_1_7_mRNA_1	maker_scaffold3705_augustus_gene_3_44_mRNA_1	maker_scaffold6671_augustus_gene_0_30_mRNA_1	maker_scaffold2448_snap_gene_1_18_mRNA_1	maker_scaffold5225_snap_gene_0_26_mRNA_1	maker_scaffold2855_augustus_gene_0_39_mRNA_1	maker_scaffold7028_augustus_gene_0_39_mRNA_1	maker_scaffold2380_snap_gene_2_44_mRNA_1	maker_scaffold1590_snap_gene_0_30_mRNA_1	maker_scaffold16012_augustus_gene_0_40_mRNA_1
maker_scaffold2678_snap_gene_0_43_mRNA_1	maker_scaffold1690_augustus_gene_0_13_mRNA_1	maker_scaffold2678_augustus_gene_0_32_mRNA_1	snap_masked_scaffold3258_abinit_gene_0_17_mRNA_1	maker_scaffold494_augustus_gene_0_23_mRNA_1	maker_scaffold4852_augustus_gene_0_16_mRNA_1	maker_scaffold5398_snap_gene_0_32_mRNA_1	maker_scaffold5654_augustus_gene_0_34_mRNA_1	maker_scaffold3775_snap_gene_0_34_mRNA_1	maker_scaffold7545_snap_gene_0_44_mRNA_1	maker_scaffold3652_snap_gene_1_19_mRNA_1	maker_scaffold3453_augustus_gene_0_36_mRNA_1	maker_scaffold2863_snap_gene_0_44_mRNA_1	maker_scaffold1396_augustus_gene_0_21_mRNA_1
maker_scaffold1022_snap_gene_1_46_mRNA_1	maker_scaffold6921_snap_gene_0_11_mRNA_1	maker_scaffold4431_augustus_gene_1_39_mRNA_1	maker_scaffold2214_snap_gene_0_43_mRNA_1	maker_scaffold493_augustus_gene_0_27_mRNA_1	maker_scaffold1125_augustus_gene_0_31_mRNA_1	maker_scaffold3934_snap_gene_0_16_mRNA_1	maker_scaffold2415_augustus_gene_0_25_mRNA_1	maker_scaffold4314_augustus_gene_1_41_mRNA_1	maker_scaffold257_snap_gene_0_28_mRNA_1	maker_scaffold217_snap_gene_2_63_mRNA_1	maker_scaffold3541_augustus_gene_0_37_mRNA_1	maker_scaffold4599_snap_gene_1_44_mRNA_1	maker_scaffold12320_augustus_gene_0_36_mRNA_1
maker_scaffold4987_augustus_gene_1_26_mRNA_1	maker_scaffold4044_snap_gene_0_49_mRNA_2	maker_scaffold1265_augustus_gene_1_46_mRNA_1	maker_scaffold4666_augustus_gene_0_28_mRNA_1	maker_scaffold3531_snap_gene_0_34_mRNA_2	maker_scaffold97_augustus_gene_0_21_mRNA_1	maker_scaffold12667_augustus_gene_0_40_mRNA_1	maker_scaffold3198_augustus_gene_0_17_mRNA_1	snap_masked_scaffold9927_abinit_gene_0_9_mRNA_1	maker_scaffold2533_snap_gene_1_49_mRNA_1	maker_scaffold8252_augustus_gene_0_30_mRNA_1	maker_scaffold346_augustus_gene_0_20_mRNA_1	maker_scaffold6774_snap_gene_1_34_mRNA_1	maker_scaffold1301_snap_gene_1_30_mRNA_1
maker_scaffold4508_snap_gene_1_8_mRNA_1	maker_scaffold8436_snap_gene_0_28_mRNA_1	maker_scaffold2571_augustus_gene_0_31_mRNA_1	snap_masked_scaffold5002_abinit_gene_0_12_mRNA_1	maker_scaffold9334_augustus_gene_0_28_mRNA_1	maker_scaffold494_snap_gene_1_33_mRNA_1	maker_scaffold4515_snap_gene_0_36_mRNA_1	maker_scaffold3780_augustus_gene_1_28_mRNA_1	maker_scaffold8741_snap_gene_0_22_mRNA_1	maker_scaffold8444_augustus_gene_1_19_mRNA_1	maker_scaffold105_augustus_gene_3_38_mRNA_1	maker_scaffold193_augustus_gene_0_30_mRNA_1	maker_scaffold6117_augustus_gene_0_20_mRNA_1	maker_scaffold10318_augustus_gene_0_21_mRNA_1
maker_scaffold5804_augustus_gene_1_35_mRNA_1	maker_scaffold4203_augustus_gene_0_20_mRNA_1	maker_scaffold10839_augustus_gene_0_21_mRNA_1	maker_scaffold5816_augustus_gene_1_20_mRNA_1	maker_scaffold5458_snap_gene_0_37_mRNA_1	maker_scaffold5674_snap_gene_0_36_mRNA_1	maker_scaffold5856_augustus_gene_0_49_mRNA_1	augustus_masked_scaffold3839_abinit_gene_0_1_mRNA_1	maker_scaffold3809_snap_gene_1_63_mRNA_1	maker_scaffold4797_snap_gene_1_20_mRNA_1	snap_masked_scaffold2463_abinit_gene_0_15_mRNA_1	maker_scaffold4359_augustus_gene_0_21_mRNA_1	maker_scaffold3210_snap_gene_1_34_mRNA_1	snap_masked_scaffold36_abinit_gene_1_19_mRNA_1
maker_scaffold1346_augustus_gene_2_40_mRNA_1	maker_scaffold1869_augustus_gene_0_20_mRNA_1	maker_scaffold5871_augustus_gene_0_38_mRNA_1	maker_scaffold10653_augustus_gene_0_3_mRNA_1	maker_scaffold6352_snap_gene_0_10_mRNA_1	maker_scaffold3095_augustus_gene_0_24_mRNA_1	maker_scaffold6969_snap_gene_1_38_mRNA_1	maker_scaffold2905_augustus_gene_0_30_mRNA_1	maker_scaffold159_snap_gene_3_32_mRNA_1	augustus_masked_scaffold698_abinit_gene_0_8_mRNA_1	maker_scaffold3738_snap_gene_1_9_mRNA_1	augustus_masked_scaffold14755_abinit_gene_0_5_mRNA_1	snap_masked_scaffold306_abinit_gene_2_11_mRNA_1	maker_scaffold7833_augustus_gene_0_27_mRNA_1
maker_scaffold1152_augustus_gene_1_34_mRNA_1	maker_scaffold10545_snap_gene_0_23_mRNA_1	snap_masked_scaffold591_abinit_gene_1_21_mRNA_1	maker_scaffold115_snap_gene_0_31_mRNA_1	maker_scaffold405_augustus_gene_1_20_mRNA_1	augustus_masked_scaffold15942_abinit_gene_0_0_mRNA_1	maker_scaffold3678_snap_gene_0_30_mRNA_1	maker_scaffold7927_augustus_gene_0_17_mRNA_1	maker_scaffold4814_snap_gene_1_23_mRNA_1	maker_scaffold1219_augustus_gene_1_46_mRNA_1	maker_scaffold401_snap_gene_1_39_mRNA_1	maker_scaffold1948_snap_gene_0_41_mRNA_1	maker_scaffold9972_snap_gene_0_54_mRNA_1	maker_scaffold3854_snap_gene_1_17_mRNA_1
maker_scaffold3825_augustus_gene_0_13_mRNA_1	snap_masked_scaffold219_abinit_gene_0_15_mRNA_1	maker_scaffold718_augustus_gene_0_42_mRNA_1	maker_scaffold1697_snap_gene_2_47_mRNA_1	maker_scaffold10898_snap_gene_0_25_mRNA_1	maker_scaffold1952_snap_gene_1_13_mRNA_1	maker_scaffold5565_snap_gene_0_37_mRNA_1	augustus_masked_scaffold2628_abinit_gene_0_8_mRNA_1	maker_scaffold8098_augustus_gene_0_27_mRNA_1	maker_scaffold1261_snap_gene_0_36_mRNA_1	maker_scaffold600_augustus_gene_0_26_mRNA_1	maker_scaffold1056_augustus_gene_1_29_mRNA_1	maker_scaffold2878_snap_gene_0_19_mRNA_1	maker_scaffold118_augustus_gene_1_59_mRNA_1
maker_scaffold8032_snap_gene_0_20_mRNA_1	maker_scaffold2532_snap_gene_1_24_mRNA_1	maker_scaffold3247_augustus_gene_0_30_mRNA_1	maker_scaffold8119_snap_gene_0_9_mRNA_1	maker_scaffold1039_snap_gene_1_54_mRNA_1	maker_scaffold988_augustus_gene_0_38_mRNA_1	maker_scaffold2703_augustus_gene_1_48_mRNA_1	maker_scaffold655_augustus_gene_0_28_mRNA_1	maker_scaffold1981_augustus_gene_0_27_mRNA_1	maker_scaffold4626_snap_gene_0_27_mRNA_1	maker_scaffold4725_snap_gene_0_30_mRNA_1	snap_masked_scaffold8973_abinit_gene_0_13_mRNA_1	maker_scaffold1326_augustus_gene_1_17_mRNA_1	snap_masked_scaffold425_abinit_gene_1_20_mRNA_1
maker_scaffold2150_snap_gene_0_40_mRNA_1	maker_scaffold7005_augustus_gene_0_27_mRNA_1	maker_scaffold7214_snap_gene_0_23_mRNA_1	maker_scaffold7202_augustus_gene_0_33_mRNA_1	maker_scaffold1605_augustus_gene_1_39_mRNA_1	maker_scaffold3392_snap_gene_0_64_mRNA_1	snap_masked_scaffold330_abinit_gene_0_14_mRNA_1	maker_scaffold2560_snap_gene_0_7_mRNA_1	maker_scaffold1391_snap_gene_1_35_mRNA_1	maker_scaffold122_snap_gene_0_41_mRNA_1	maker_scaffold7619_augustus_gene_0_36_mRNA_1	maker_scaffold5245_augustus_gene_0_25_mRNA_1	maker_scaffold322_snap_gene_0_32_mRNA_1	maker_scaffold2811_augustus_gene_0_28_mRNA_1
maker_scaffold2074_augustus_gene_3_34_mRNA_1	augustus_masked_scaffold9286_abinit_gene_0_4_mRNA_1	maker_scaffold3816_augustus_gene_0_23_mRNA_1	maker_scaffold682_snap_gene_0_50_mRNA_1	augustus_masked_scaffold1976_abinit_gene_0_3_mRNA_1	maker_scaffold3106_augustus_gene_0_52_mRNA_1	maker_scaffold3449_augustus_gene_0_34_mRNA_1	maker_scaffold9469_snap_gene_0_22_mRNA_1	maker_scaffold7050_snap_gene_0_10_mRNA_1	maker_scaffold4392_snap_gene_0_33_mRNA_1	maker_scaffold5019_snap_gene_0_16_mRNA_1	maker_scaffold2431_snap_gene_0_29_mRNA_1	maker_scaffold8000_augustus_gene_0_20_mRNA_1	maker_scaffold9434_augustus_gene_0_12_mRNA_1
maker_scaffold1052_snap_gene_1_53_mRNA_1	maker_scaffold5200_augustus_gene_0_35_mRNA_1	maker_scaffold2372_augustus_gene_1_40_mRNA_1	maker_scaffold1697_snap_gene_2_52_mRNA_1	maker_scaffold5319_augustus_gene_0_26_mRNA_1	maker_scaffold9749_augustus_gene_0_8_mRNA_1	maker_scaffold10598_augustus_gene_0_33_mRNA_1	snap_masked_scaffold1883_abinit_gene_0_23_mRNA_1	maker_scaffold6042_augustus_gene_0_31_mRNA_1	maker_scaffold3334_snap_gene_1_40_mRNA_1	maker_scaffold2350_augustus_gene_0_23_mRNA_1	snap_masked_scaffold3865_abinit_gene_0_22_mRNA_1	maker_scaffold105_snap_gene_2_68_mRNA_1	maker_scaffold2018_snap_gene_1_46_mRNA_1
maker_scaffold6831_snap_gene_0_36_mRNA_1	maker_scaffold1240_snap_gene_0_34_mRNA_1	maker_scaffold5567_augustus_gene_0_35_mRNA_1	maker_scaffold8123_augustus_gene_0_39_mRNA_1	maker_scaffold6461_augustus_gene_0_15_mRNA_1	maker_scaffold126_augustus_gene_0_28_mRNA_1	maker_scaffold2694_augustus_gene_0_27_mRNA_1	snap_masked_scaffold4349_abinit_gene_0_21_mRNA_1	maker_scaffold3550_augustus_gene_1_36_mRNA_1	maker_scaffold1281_snap_gene_0_35_mRNA_1	maker_scaffold7352_snap_gene_1_30_mRNA_1	augustus_masked_scaffold5675_abinit_gene_0_0_mRNA_1	maker_scaffold1925_augustus_gene_0_6_mRNA_1	maker_scaffold14359_augustus_gene_0_7_mRNA_1
maker_scaffold15813_augustus_gene_0_14_mRNA_1	maker_scaffold5931_augustus_gene_0_28_mRNA_1	maker_scaffold3813_snap_gene_1_16_mRNA_1	snap_masked_scaffold7314_abinit_gene_0_12_mRNA_1	maker_scaffold4651_augustus_gene_0_21_mRNA_1	maker_scaffold21_augustus_gene_4_46_mRNA_1	maker_scaffold2260_snap_gene_0_44_mRNA_1	maker_scaffold4343_augustus_gene_0_11_mRNA_1	maker_scaffold8765_snap_gene_0_38_mRNA_1	augustus_masked_scaffold4685_abinit_gene_0_1_mRNA_1	snap_masked_scaffold7707_abinit_gene_0_23_mRNA_1	maker_scaffold5659_snap_gene_0_42_mRNA_1	maker_scaffold4428_snap_gene_0_33_mRNA_1	maker_scaffold554_snap_gene_0_33_mRNA_1
maker_scaffold718_augustus_gene_0_46_mRNA_1	maker_scaffold553_augustus_gene_2_38_mRNA_1	maker_scaffold4640_augustus_gene_0_20_mRNA_1	maker_scaffold1979_snap_gene_0_35_mRNA_1	maker_scaffold489_augustus_gene_2_52_mRNA_1	maker_scaffold1073_augustus_gene_1_35_mRNA_1	maker_scaffold2837_snap_gene_0_23_mRNA_1	maker_scaffold4172_augustus_gene_0_29_mRNA_1	maker_scaffold11946_snap_gene_0_30_mRNA_1	maker_scaffold9516_augustus_gene_0_48_mRNA_1	augustus_masked_scaffold3213_abinit_gene_1_2_mRNA_1	maker_scaffold1391_augustus_gene_1_25_mRNA_1	maker_scaffold2788_snap_gene_1_49_mRNA_1	maker_scaffold19442_augustus_gene_0_10_mRNA_1
maker_scaffold5830_snap_gene_0_32_mRNA_2	maker_scaffold2844_snap_gene_0_19_mRNA_1	snap_masked_scaffold3971_abinit_gene_0_29_mRNA_1	maker_scaffold7302_snap_gene_0_23_mRNA_1	maker_scaffold9522_snap_gene_0_8_mRNA_1	snap_masked_scaffold4940_abinit_gene_0_17_mRNA_1	maker_scaffold2894_snap_gene_0_31_mRNA_1	maker_scaffold8279_augustus_gene_0_32_mRNA_1	maker_scaffold1054_snap_gene_0_35_mRNA_1	snap_masked_scaffold4766_abinit_gene_0_29_mRNA_1	maker_scaffold1744_augustus_gene_0_26_mRNA_1	maker_scaffold6812_snap_gene_1_36_mRNA_1	snap_masked_scaffold110_abinit_gene_1_12_mRNA_1	maker_scaffold2721_augustus_gene_0_19_mRNA_1
maker_scaffold4404_snap_gene_0_31_mRNA_1	maker_scaffold5841_augustus_gene_1_42_mRNA_1	maker_scaffold1976_snap_gene_2_44_mRNA_1	maker_scaffold16909_snap_gene_0_5_mRNA_1	snap_masked_scaffold5695_abinit_gene_0_28_mRNA_1	maker_scaffold2722_augustus_gene_0_24_mRNA_1	maker_scaffold8466_snap_gene_0_49_mRNA_1	maker_scaffold6631_augustus_gene_0_27_mRNA_1	maker_scaffold10514_augustus_gene_0_26_mRNA_1	maker_scaffold2804_snap_gene_0_28_mRNA_1	augustus_masked_scaffold9013_abinit_gene_0_2_mRNA_1	maker_scaffold13282_augustus_gene_0_10_mRNA_1	maker_scaffold9489_snap_gene_0_29_mRNA_1	maker_scaffold10701_snap_gene_0_7_mRNA_1
[truncated: 5,922 more rows]

## Sheet: Table S8
Table S8. Distribution of rice orthologues genes of tef genes, divided into the seven Ven diagram groups. The genes were either up-, or down-regulated by aphid infestation in the time course. P value < 0.05 false discovery rate, and fold change > 2 or <0.5.
[truncated: 3,786 more rows]
